# Supplementary material for: Tyrosine phosphorylation controlled poly(A) polymerase I activity regulates general stress response in bacteria
Source: Life Sci Alliance. 2022 Dec 19;6(3):e202101148. doi: 10.26508/lsa.202101148 (PMC9764084; doi:10.26508/lsa.202101148)
Supplement: Supplementary file 1 [file LSA-2021-01148_TableS1.xlsx]

## Sheet: Sheet1
List of Upregulated Genes in MGpcnB (612)					List of Downregulated Genes in MGpcnB (678)
gene	Transcript_id	Protein_Names	Fold Change		gene	Transcript_id	Protein_Names	Fold Change
thrB	TCONS_00000003	Homoserine kinase (HK) (HSK) (EC 2.7.1.39)	2.62953		rpsT	TCONS_00002259	30S ribosomal protein S20	0.371143
thrC	TCONS_00000004	Threonine synthase (TS) (EC 4.2.3.1)	2.26981		folA	TCONS_00000032	Dihydrofolate reductase (EC 1.5.1.3)	0.465028
yaaJ	TCONS_00002252	Uncharacterized transporter YaaJ	2.10291		pdhR	TCONS_00000066	Pyruvate dehydrogenase complex repressor	0.143641
dnaK	TCONS_00000008	Chaperone protein DnaK (HSP70) (Heat shock 70 kDa protein) (Heat shock protein 70)	2.49788		aceE	TCONS_00000067	Pyruvate dehydrogenase E1 component (PDH E1 component) (EC 1.2.4.1)	0.157841
nhaA	TCONS_00000012	Na(+)/H(+) antiporter NhaA (Sodium/proton antiporter NhaA)	2.2133		aceF	TCONS_00000068	Dihydrolipoyllysine-residue acetyltransferase component of pyruvate dehydrogenase complex (EC 2.3.1.12) (Dihydrolipoamide acetyltransferase component of pyruvate dehydrogenase complex) (E2)	0.224686
caiF	TCONS_00000024	Transcriptional activatory protein CaiF	11.4216		lpd	TCONS_00000069	NA	0.363839
caiE	TCONS_00002260	Carnitine operon protein CaiE	5.11245		tsf	TCONS_00000092	Elongation factor Ts (EF-Ts) (Bacteriophage Q beta RNA-directed RNA polymerase subunit IV)	0.42381
caiD	TCONS_00002261	Carnitinyl-CoA dehydratase (EC 4.2.1.149) (Crotonobetainyl-CoA hydratase)	2.32872		proS	TCONS_00002329	Proline--tRNA ligase (EC 6.1.1.15) (Global RNA synthesis factor) (Prolyl-tRNA synthetase) (ProRS)	0.466757
caiC	TCONS_00002262	Probable crotonobetaine/carnitine-CoA ligase (EC 6.2.1.-)	2.0335		gpt	TCONS_00000141	Xanthine phosphoribosyltransferase (EC 2.4.2.22) (Xanthine-guanine phosphoribosyltransferase) (XGPRT)	0.376232
caiA	TCONS_00002264	Crotonobetainyl-CoA dehydrogenase (EC 1.3.99.-) (Crotonobetainyl-CoA reductase)	2.3004		ykgE	TCONS_00000170	Uncharacterized protein YkgE	0.24354
caiT	TCONS_00002265	L-carnitine/gamma-butyrobetaine antiporter	2.38611		ykgF	TCONS_00000171	Uncharacterized electron transport protein YkgF	0.25735
fixA	TCONS_00000025	Protein FixA	2.48371		ykgG	TCONS_00000172	Uncharacterized protein YkgG	0.26325
yaaU	TCONS_00000029	Putative metabolite transport protein YaaU	2.07423		ykgH	TCONS_00002405	Uncharacterized protein YkgH	0.275707
araD	TCONS_00002275	L-ribulose-5-phosphate 4-epimerase (EC 5.1.3.4) (Phosphoribulose isomerase)	3.20601		iraP	TCONS_00000214	Anti-adapter protein IraP	0.401156
araA	TCONS_00002276	L-arabinose isomerase (EC 5.3.1.4)	4.53501		phoA	TCONS_00000215	Truncated PhoA (Fragment)	0.311184
araB	TCONS_00002277	Ribulokinase (EC 2.7.1.16)	3.78013		aroM	TCONS_00000221	Protein AroM	0.446689
araC	TCONS_00000035	Arabinose operon regulatory protein	6.77433		ykiA-1	TCONS_00000223	NA	0.367136
yabI	TCONS_00000036	Inner membrane protein YabI	2.46881		rdgC	TCONS_00002435	Recombination-associated protein RdgC	0.306292
leuD	TCONS_00002282	3-isopropylmalate dehydratase small subunit (EC 4.2.1.33) (Alpha-IPM isomerase) (IPMI) (Isopropylmalate isomerase)	3.44351		sbcC	TCONS_00002437	Nuclease SbcCD subunit C	0.444626
leuC	TCONS_00002283	3-isopropylmalate dehydratase large subunit (EC 4.2.1.33) (Alpha-IPM isomerase) (IPMI) (Isopropylmalate isomerase)	2.59313		brnQ	TCONS_00000227	Branched-chain amino acid transport system 2 carrier protein (LIV-II)	0.382302
leuA	TCONS_00002285	2-isopropylmalate synthase (EC 2.3.3.13) (Alpha-IPM synthase) (Alpha-isopropylmalate synthase)	2.8013		proY	TCONS_00000228	Proline-specific permease ProY	0.483456
leuB	TCONS_00002284	3-isopropylmalate dehydrogenase (EC 1.1.1.85) (3-IPM-DH) (Beta-IPM dehydrogenase) (IMDH)	3.57593		queA	TCONS_00000230	S-adenosylmethionine:tRNA ribosyltransferase-isomerase (EC 2.4.99.17) (Queuosine biosynthesis protein QueA)	0.268597
leuO	TCONS_00000040	HTH-type transcriptional regulator LeuO	8.28745		tgt	TCONS_00000231	Queuine tRNA-ribosyltransferase (EC 2.4.2.29) (Guanine insertion enzyme) (tRNA-guanine transglycosylase)	0.356426
cra	TCONS_00000043	Catabolite repressor/activator (Fructose repressor)	2.16455		yajC	TCONS_00000232	UPF0092 membrane protein YajC	0.498551
rsmH	TCONS_00000045	Ribosomal RNA small subunit methyltransferase H (EC 2.1.1.199) (16S rRNA m(4)C1402 methyltransferase) (rRNA (cytosine-N(4)-)-methyltransferase RsmH)	2.00826		secD	TCONS_00000233	Protein translocase subunit SecD	0.331197
ftsI	TCONS_00000047	Peptidoglycan synthase FtsI (EC 2.4.1.129) (Penicillin-binding protein 3) (PBP-3) (Peptidoglycan glycosyltransferase 3)	2.11168		secF	TCONS_00000234	Protein translocase subunit SecF	0.319946
ftsQ	TCONS_00000056	Cell division protein FtsQ	2.26793		tsx	TCONS_00002440	Nucleoside-specific channel-forming protein tsx	0.431657
lpxC	TCONS_00000059	UDP-3-O-acyl-N-acetylglucosamine deacetylase (UDP-3-O-acyl-GlcNAc deacetylase) (EC 3.5.1.108) (Protein EnvA) (UDP-3-O-[R-3-hydroxymyristoyl]-N-acetylglucosamine deacetylase)	2.15105		nrdR	TCONS_00000236	Transcriptional repressor NrdR	0.463105
hofB	TCONS_00002291	Protein transport protein HofB homolog	2.90423		ribE	TCONS_00000238	6,7-dimethyl-8-ribityllumazine synthase (DMRL synthase) (LS) (Lumazine synthase) (EC 2.5.1.78)	0.328122
ampE	TCONS_00000065	Protein AmpE	2.87238		nusB	TCONS_00000239	N utilization substance protein B (Protein NusB)	0.288094
ampD	TCONS_00000064	1,6-anhydro-N-acetylmuramyl-L-alanine amidase AmpD (EC 3.5.1.28) (N-acetylmuramoyl-L-alanine amidase)	3.73085		dxs	TCONS_00002443	1-deoxy-D-xylulose-5-phosphate synthase (EC 2.2.1.7) (1-deoxyxylulose-5-phosphate synthase) (DXP synthase) (DXPS)	0.427602
yacH	TCONS_00002295	Uncharacterized protein YacH	3.1758		ispA	TCONS_00002444	Farnesyl diphosphate synthase (FPP synthase) (EC 2.5.1.10) ((2E,6E)-farnesyl diphosphate synthase) (Geranyltranstransferase)	0.49973
yacL	TCONS_00000071	UPF0231 protein YacL	2.59374		thiI	TCONS_00000242	tRNA sulfurtransferase (EC 2.8.1.4) (Sulfur carrier protein ThiS sulfurtransferase) (Thiamine biosynthesis protein ThiI) (tRNA 4-thiouridine synthase)	0.215861
yadI	TCONS_00000076	Putative phosphotransferase enzyme IIA component YadI (EC 2.7.1.-) (Putative PTS system EIIA component)	3.03678		cyoC	TCONS_00002451	Cytochrome bo(3) ubiquinol oxidase subunit 3 (Cytochrome o ubiquinol oxidase subunit 3) (Cytochrome o subunit 3) (Oxidase bo(3) subunit 3) (Ubiquinol oxidase chain C) (Ubiquinol oxidase polypeptide III) (Ubiquinol oxidase subunit 3)	0.375707
yadD	TCONS_00000078	Uncharacterized protein YadD	3.87483		cyoB	TCONS_00002452	Cytochrome bo(3) ubiquinol oxidase subunit 1 (EC 1.10.3.10) (Cytochrome b562-o complex subunit I) (Cytochrome o ubiquinol oxidase subunit 1) (Cytochrome o subunit 1) (Oxidase bo(3) subunit 1) (Ubiquinol oxidase chain A) (Ubiquinol oxidase polypeptide I) (Ubiquinol oxidase subunit 1)	0.398067
yadC	TCONS_00002304	Uncharacterized fimbrial-like protein YadC	3.26628		cyoA	TCONS_00002453	Cytochrome bo(3) ubiquinol oxidase subunit 2 (Cytochrome b562-o complex subunit II) (Cytochrome o ubiquinol oxidase subunit 2) (Cytochrome o subunit 2) (Oxidase bo(3) subunit 2) (Ubiquinol oxidase chain B) (Ubiquinol oxidase polypeptide II) (Ubiquinol oxidase subunit 2)	0.37738
folK	TCONS_00002311	2-amino-4-hydroxy-6-hydroxymethyldihydropteridine pyrophosphokinase (EC 2.7.6.3) (6-hydroxymethyl-7,8-dihydropterin pyrophosphokinase) (PPPK) (7,8-dihydro-6-hydroxymethylpterin-pyrophosphokinase) (HPPK)	9.62545		ampG	TCONS_00002454	Protein AmpG	0.338573
sfsA	TCONS_00002315	Sugar fermentation stimulation protein A	7.04828		yajG	TCONS_00002455	Uncharacterized lipoprotein YajG	0.270773
fhuA	TCONS_00000081	Ferrichrome-iron receptor (Ferric hydroxamate receptor) (Ferric hydroxamate uptake)	2.67842		tig	TCONS_00000245	Trigger factor (TF) (EC 5.2.1.8) (PPIase)	0.305921
fhuD	TCONS_00000083	Iron(3+)-hydroxamate-binding protein FhuD (Ferric hydroxamate uptake protein D) (Ferrichrome-binding periplasmic protein) (Iron(III)-hydroxamate-binding protein FhuD)	2.59857		maa	TCONS_00002462	Maltose O-acetyltransferase (EC 2.3.1.79) (Maltose transacetylase)	0.24328
fhuB	TCONS_00000084	Iron(3+)-hydroxamate import system permease protein FhuB (Ferric hydroxamate uptake protein B) (Ferrichrome transport system permease protein FhuB) (Ferrichrome uptake protein FhuB) (Iron(III)-hydroxamate import system permease protein FhuB)	2.67428		hha	TCONS_00002463	Hemolysin expression-modulating protein Hha	0.259019
fhuC	TCONS_00000082	Iron(3+)-hydroxamate import ATP-binding protein FhuC (EC 3.6.3.34) (Ferric hydroxamate uptake protein C) (Ferrichrome transport ATP-binding protein FhuC) (Iron(III)-hydroxamate import ATP-binding protein FhuC)	6.0552		acrB	TCONS_00002465	Multidrug efflux pump subunit AcrB (AcrAB-TolC multidrug efflux pump subunit AcrB) (Acridine resistance protein B)	0.472144
dgt	TCONS_00000087	Deoxyguanosinetriphosphate triphosphohydrolase (dGTP triphosphohydrolase) (dGTPase) (EC 3.1.5.1)	3.15186		acrA	TCONS_00002466	Multidrug efflux pump subunit AcrA (AcrAB-TolC multidrug efflux pump subunit AcrA) (Acridine resistance protein A)	0.441175
cdaR	TCONS_00000089	Carbohydrate diacid regulator (Sugar diacid regulator)	5.78036		ybaM	TCONS_00002467	Uncharacterized protein YbaM	0.370072
yaeH	TCONS_00002321	UPF0325 protein YaeH	4.10789		apt	TCONS_00000265	Adenine phosphoribosyltransferase (APRT) (EC 2.4.2.7)	0.164372
yaeI	TCONS_00002322	Phosphodiesterase YaeI (EC 3.1.4.-)	4.07174		ybaB	TCONS_00000267	Nucleoid-associated protein YbaB	0.338437
ldcC	TCONS_00000108	Lysine decarboxylase, constitutive (LDC) (EC 4.1.1.18)	3.80152		recR	TCONS_00000268	Recombination protein RecR	0.412226
yaeR	TCONS_00000109	Uncharacterized protein YaeR	2.21508		adk	TCONS_00000270	Adenylate kinase (Fragment)	0.231665
rof	TCONS_00002326	Protein rof	3.11359		gsk	TCONS_00000272	Inosine-guanosine kinase (EC 2.7.1.73)	0.426038
yaeP	TCONS_00002327	UPF0253 protein YaeP	3.89501		ybbD-1	TCONS_00000286	NA	0.412237
nlpE	TCONS_00000113	Lipoprotein NlpE (Copper homeostasis protein CutF)	2.05576		ylbG-1	TCONS_00002480	NA	0.154162
gmhB	TCONS_00000114	D-glycero-beta-D-manno-heptose-1,7-bisphosphate 7-phosphatase (EC 3.1.3.82) (D,D-heptose 1,7-bisphosphate phosphatase) (HBP phosphatase)	2.12241		purK	TCONS_00002486	N5-carboxyaminoimidazole ribonucleotide synthase (N5-CAIR synthase) (EC 6.3.4.18) (5-(carboxyamino)imidazole ribonucleotide synthetase)	0.218266
yafC	TCONS_00002335	Uncharacterized HTH-type transcriptional regulator YafC	4.53675		purE	TCONS_00002487	N5-carboxyaminoimidazole ribonucleotide mutase (N5-CAIR mutase) (EC 5.4.99.18) (5-(carboxyamino)imidazole ribonucleotide mutase)	0.274967
yafD	TCONS_00000122	UPF0294 protein YafD	4.80925		lpxH	TCONS_00002488	UDP-2,3-diacylglucosamine hydrolase (EC 3.6.1.54) (UDP-2,3-diacylglucosamine diphosphatase)	0.393601
yafE	TCONS_00000123	Uncharacterized protein YafE	3.17748		ppiB	TCONS_00002489	Peptidyl-prolyl cis-trans isomerase B (PPIase B) (EC 5.2.1.8) (Rotamase B)	0.453407
gloB	TCONS_00002337	Hydroxyacylglutathione hydrolase (EC 3.1.2.6) (Glyoxalase II) (Glx II)	3.0317		cysS	TCONS_00000301	Cysteine--tRNA ligase (EC 6.1.1.16) (Cysteinyl-tRNA synthetase) (CysRS)	0.274249
yafS	TCONS_00000124	Uncharacterized protein YafS	2.06516		ybcI	TCONS_00002490	Inner membrane protein YbcI	0.206286
dnaQ	TCONS_00000125	DNA polymerase III subunit epsilon (EC 2.7.7.7)	2.19325		folD	TCONS_00002492	Bifunctional protein FolD [Includes: Methylenetetrahydrofolate dehydrogenase (EC 1.5.1.5); Methenyltetrahydrofolate cyclohydrolase (EC 3.5.4.9)]	0.319534
yafF-1	TCONS_00000128	NA	2.11173		rzpD	TCONS_00000326	Putative Rz endopeptidase from lambdoid prophage DLP12 (EC 3.4.-.-)	0.231661
yafV	TCONS_00002345	Hydrolase YafV (EC 3.5.-.-)	4.29993		borD	TCONS_00002500	Lipoprotein bor homolog from lambdoid prophage DLP12	0.198527
ivy	TCONS_00000129	Inhibitor of vertebrate lysozyme	4.7944		ybcW	TCONS_00000327	Uncharacterized protein YbcW	0.469726
fadE	TCONS_00002346	Acyl-coenzyme A dehydrogenase (ACDH) (EC 1.3.99.-)	2.74668		cusS	TCONS_00002509	Sensor kinase CusS (EC 2.7.13.3)	0.311199
yafL	TCONS_00000132	Probable endopeptidase YafL (EC 3.4.-.-) (Uncharacterized lipoprotein YafL)	13.0373		cusR	TCONS_00002510	Transcriptional regulatory protein CusR	0.459585
rayT	TCONS_00000133	REP-associated tyrosine transposase	3.35282		pheP	TCONS_00000338	Phenylalanine-specific permease	0.210493
lfhA-1	TCONS_00002350	NA	7.16013		dsbG	TCONS_00002526	Thiol:disulfide interchange protein DsbG	0.438219
dinB	TCONS_00000135	DNA polymerase IV (Pol IV) (EC 2.7.7.7)	3.81207		rnk	TCONS_00002528	Regulator of nucleoside diphosphate kinase	0.293791
yafP	TCONS_00000138	Uncharacterized N-acetyltransferase YafP (EC 2.3.1.-)	2.16142		cspE	TCONS_00000361	Cold shock-like protein CspE (CSP-E)	0.152914
crl-1	TCONS_00000144	NA	2.64116		lipA	TCONS_00002539	Lipoyl synthase (EC 2.8.1.8) (Lip-syn) (LS) (Lipoate synthase) (Lipoic acid synthase) (Sulfur insertion protein LipA)	0.323141
ykfG	TCONS_00002357	UPF0758 protein YkfG	2.22512		ybeF	TCONS_00002540	Uncharacterized HTH-type transcriptional regulator YbeF	0.362592
ykfB	TCONS_00002360	Uncharacterized protein YkfB	5.62289		lipB	TCONS_00002541	Octanoyltransferase (EC 2.3.1.181) (Lipoate-protein ligase B) (Lipoyl/octanoyl transferase) (Octanoyl-[acyl-carrier-protein]-protein N-octanoyltransferase)	0.338259
yafY	TCONS_00002361	Uncharacterized lipoprotein YafY	4.3212		ybeD	TCONS_00002542	UPF0250 protein YbeD	0.312224
yafZ	TCONS_00002364	UPF0380 protein YafZ	2.89868		dacA	TCONS_00002543	D-alanyl-D-alanine carboxypeptidase DacA (DD-carboxypeptidase) (DD-peptidase) (EC 3.4.16.4) (Beta-lactamase) (EC 3.5.2.6) (Penicillin-binding protein 5) (PBP-5)	0.23911
ykfA	TCONS_00002365	Uncharacterized protein YkfA	2.17457		rlpA	TCONS_00002544	Rare lipoprotein A	0.378322
perR	TCONS_00002366	HTH-type transcriptional regulator PerR (Peroxide resistance protein PerR)	2.36134		mrdB	TCONS_00002545	Rod shape-determining protein RodA	0.29745
insI1	TCONS_00000148	Transposase InsI for insertion sequence element IS30A	2.08387		mrdA	TCONS_00002546	Penicillin-binding protein 2 (PBP-2)	0.357788
insN-1	TCONS_00000149	NA	2.94597		rlmH	TCONS_00002547	Ribosomal RNA large subunit methyltransferase H (EC 2.1.1.177) (23S rRNA (pseudouridine1915-N3)-methyltransferase) (23S rRNA m3Psi1915 methyltransferase) (rRNA (pseudouridine-N3-)-methyltransferase RlmH)	0.430904
ykfC-1	TCONS_00000152	NA	2.19506		rsfS	TCONS_00002548	Ribosomal silencing factor RsfS	0.324806
mmuP	TCONS_00000153	Probable S-methylmethionine permease	2.66722		cobC	TCONS_00002549	Adenosylcobalamin/alpha-ribazole phosphatase (EC 3.1.3.73) (Adenosylcobalamin phosphatase) (Alpha-ribazole-5'-phosphate phosphatase)	0.344383
mmuM	TCONS_00000154	Homocysteine S-methyltransferase (EC 2.1.1.10) (S-methylmethionine:homocysteine methyltransferase)	4.34272		nadD	TCONS_00002550	Nicotinate-nucleotide adenylyltransferase (EC 2.7.7.18) (Deamido-NAD(+) diphosphorylase) (Deamido-NAD(+) pyrophosphorylase) (Nicotinate mononucleotide adenylyltransferase) (NaMN adenylyltransferase)	0.368488
yagG	TCONS_00000158	Uncharacterized symporter YagG	2.02257		holA	TCONS_00002551	DNA polymerase III subunit delta (EC 2.7.7.7)	0.359306
yagI	TCONS_00002375	Uncharacterized HTH-type transcriptional regulator YagI	2.0767		lptE	TCONS_00002552	LPS-assembly lipoprotein LptE (Rare lipoprotein B)	0.329454
yagJ-1	TCONS_00000161	NA	3.36164		leuS	TCONS_00002553	Leucine--tRNA ligase (EC 6.1.1.4) (Leucyl-tRNA synthetase) (LeuRS)	0.308066
yagK	TCONS_00002379	Uncharacterized protein YagK	3.10009		gltL	TCONS_00002558	Glutamate/aspartate import ATP-binding protein GltL (EC 3.6.3.21)	0.379315
yagN	TCONS_00002382	Uncharacterized protein YagN	2.02002		gltK	TCONS_00002559	Glutamate/aspartate import permease protein GltK	0.454947
paoD	TCONS_00002386	NA	3.26337		lnt	TCONS_00002563	Apolipoprotein N-acyltransferase (ALP N-acyltransferase) (EC 2.3.1.-) (Copper homeostasis protein CutE)	0.3696
paoA	TCONS_00002389	NA	2.17168		miaB	TCONS_00002567	tRNA-2-methylthio-N(6)-dimethylallyladenosine synthase (EC 2.8.4.3) ((Dimethylallyl)adenosine tRNA methylthiotransferase MiaB) (tRNA-i(6)A37 methylthiotransferase)	0.261854
paoB	TCONS_00002388	NA	2.79717		leuW	TCONS_00002573	NA	0.2004
paoC	TCONS_00002387	NA	10.9002		glnS	TCONS_00000371	Glutamine--tRNA ligase (EC 6.1.1.18) (Glutaminyl-tRNA synthetase) (GlnRS)	0.245437
yagU	TCONS_00000163	Inner membrane protein YagU	2.34018		ybfE	TCONS_00002583	Uncharacterized protein YbfE	0.285064
ecpE	TCONS_00002391	Probable fimbrial chaperone EcpE	2.83707		ybfA	TCONS_00000378	Uncharacterized protein YbfA	0.366972
ykgM	TCONS_00002398	50S ribosomal protein L31 type B	2.40858		sdhC	TCONS_00000393	Succinate dehydrogenase cytochrome b556 subunit (Cytochrome b-556)	0.219751
ykgA-1	TCONS_00002401	NA	2.17155		sdhD	TCONS_00000394	Succinate dehydrogenase hydrophobic membrane anchor subunit	0.255191
rclA	TCONS_00002404	Probable pyridine nucleotide-disulfide oxidoreductase RclA (Reactive chlorine resistance protein A)	4.14843		sdhA	TCONS_00000395	Succinate dehydrogenase flavoprotein subunit (EC 1.3.5.1)	0.384126
rclR	TCONS_00000169	RCS-specific HTH-type transcriptional activator RclR (Reactive chlorine resistance protein R)	4.34892		sdhB	TCONS_00000396	Succinate dehydrogenase iron-sulfur subunit (EC 1.3.5.1)	0.41985
yahB	TCONS_00002409	Uncharacterized HTH-type transcriptional regulator YahB	2.15144		cydA	TCONS_00000403	Cytochrome bd-I ubiquinol oxidase subunit 1 (EC 1.10.3.14) (Cytochrome bd-I oxidase subunit I) (Cytochrome d ubiquinol oxidase subunit I)	0.341577
yahC	TCONS_00002410	Uncharacterized protein YahC	3.53417		cydB	TCONS_00000404	Cytochrome bd-I ubiquinol oxidase subunit 2 (EC 1.10.3.14) (Cytochrome bd-I oxidase subunit II) (Cytochrome d ubiquinol oxidase subunit II)	0.306049
yahD	TCONS_00000175	Putative ankyrin repeat protein YahD	9.91732		cydX	TCONS_00000405	Cytochrome bd-I ubiquinol oxidase subunit X (EC 1.10.3.14) (Cytochrome bd-I oxidase subunit X) (Cytochrome d ubiquinol oxidase subunit X)	0.0912729
yahG	TCONS_00000178	Uncharacterized protein YahG	5.18643		ybgE	TCONS_00000406	Uncharacterized protein YbgE	0.266874
yahF	TCONS_00000177	Uncharacterized protein YahF	6.38055		ybgC	TCONS_00000407	Acyl-CoA thioester hydrolase YbgC (Acyl-CoA thioesterase) (EC 3.1.2.-)	0.468698
yahI	TCONS_00000179	Carbamate kinase-like protein YahI	10.5668		tolQ	TCONS_00000408	Protein TolQ	0.290184
yahK	TCONS_00000181	Aldehyde reductase YahK (EC 1.1.1.2) (Zinc-dependent alcohol dehydrogenase YahK)	6.09726		tolR	TCONS_00000409	Protein TolR	0.430646
yahN	TCONS_00002411	Uncharacterized membrane protein YahN	8.21977		tolA	TCONS_00000410	Protein TolA	0.323059
yahO	TCONS_00000184	Uncharacterized protein YahO	17.1633		tolB	TCONS_00000411	Protein TolB	0.348956
prpR	TCONS_00002412	Propionate catabolism operon regulatory protein	3.11264		pal	TCONS_00000412	Peptidoglycan-associated lipoprotein	0.310343
prpE	TCONS_00000188	Propionate--CoA ligase (EC 6.2.1.17) (Propionyl-CoA synthetase)	3.03579		ybgF	TCONS_00000413	NA	0.362808
cynS	TCONS_00000192	Cyanate hydratase (Cyanase) (EC 4.2.1.104) (Cyanate hydrolase) (Cyanate lyase)	2.05988		ybhA	TCONS_00002612	Pyridoxal phosphate phosphatase YbhA (PLP phosphatase) (EC 3.1.3.74)	0.258225
mhpR	TCONS_00002418	Mhp operon transcriptional activator	5.43544		ybhC	TCONS_00002614	Putative acyl-CoA thioester hydrolase YbhC (EC 3.1.2.-)	0.209734
mhpE	TCONS_00000199	4-hydroxy-2-oxovalerate aldolase (HOA) (EC 4.1.3.39) (4-hydroxy-2-keto-pentanoic acid aldolase) (4-hydroxy-2-oxopentanoate aldolase)	6.83908		bioB	TCONS_00000432	Biotin synthase (EC 2.8.1.6)	0.402339
mhpT	TCONS_00000200	3-(3-hydroxy-phenyl)propionate transporter (3HPP transporter) (3-(3-hydroxy-phenyl)propionate:H(+) symporter) (3HPP:H(+) symporter)	2.87726		bioF	TCONS_00000433	8-amino-7-oxononanoate synthase (AONS) (EC 2.3.1.47) (7-keto-8-amino-pelargonic acid synthase) (7-KAP synthase) (KAPA synthase) (8-amino-7-ketopelargonate synthase)	0.466512
yaiO	TCONS_00002422	Uncharacterized protein YaiO	14.1662		bioD	TCONS_00000435	NA	0.24816
yaiA	TCONS_00000220	Uncharacterized protein YaiA	2.12612		rlmF	TCONS_00000449	Ribosomal RNA large subunit methyltransferase F (EC 2.1.1.181) (23S rRNA mA1618 methyltransferase) (rRNA adenine N-6-methyltransferase)	0.419156
yajO	TCONS_00002442	Uncharacterized oxidoreductase YajO (EC 1.-.-.-)	2.16209		glnQ	TCONS_00002633	Glutamine transport ATP-binding protein GlnQ	0.216516
bolA	TCONS_00000244	DNA-binding transcriptional regulator BolA	2.3853		glnP	TCONS_00002634	Glutamine transport system permease protein GlnP	0.203369
ybaE	TCONS_00002457	Uncharacterized protein YbaE	3.12526		glnH	TCONS_00002635	Glutamine-binding periplasmic protein (GlnBP)	0.273155
glsA	TCONS_00000276	NA	4.48627		rhtA	TCONS_00002637	Threonine/homoserine exporter RhtA	0.414257
ybaT	TCONS_00000277	Inner membrane transport protein YbaT	4.88205		ompX	TCONS_00000450	Outer membrane protein X	0.432134
ybbJ	TCONS_00002475	Inner membrane protein YbbJ	4.01502		opgE	TCONS_00002638	Phosphoethanolamine transferase OpgE (EC 2.7.-.-)	0.195849
ybbA	TCONS_00000281	Uncharacterized ABC transporter ATP-binding protein YbbA	2.11687		ybiR	TCONS_00000452	Inner membrane protein YbiR	0.484758
allS	TCONS_00002482	HTH-type transcriptional activator AllS	2.07169		ybiT	TCONS_00000453	Uncharacterized ABC transporter ATP-binding protein YbiT	0.321007
xisD-1	TCONS_00002495	NA	2.37204		yliE	TCONS_00000460	Putative cyclic di-GMP phosphodiesterase YliE (EC 3.1.4.52)	0.311464
ybcL	TCONS_00000315	UPF0098 protein YbcL	3.09629		yliF	TCONS_00000461	Putative lipoprotein YliF	0.2154
ybdK	TCONS_00002515	Putative glutamate--cysteine ligase 2 (EC 6.3.2.2) (Gamma-glutamylcysteine synthetase 2) (GCS 2) (Gamma-GCS 2)	7.77442		rimO	TCONS_00002647	Ribosomal protein S12 methylthiotransferase RimO (S12 MTTase) (S12 methylthiotransferase) (EC 2.8.4.4) (Ribosomal protein S12 (aspartate(89)-C(3))-methylthiotransferase) (Ribosome maturation factor RimO)	0.192605
fepA	TCONS_00002517	Ferrienterobactin receptor (Enterobactin outer-membrane receptor)	2.75851		ybjG	TCONS_00002650	Putative undecaprenyl-diphosphatase YbjG (EC 3.6.1.27) (Undecaprenyl pyrophosphate phosphatase)	0.309874
entH	TCONS_00000351	Proofreading thioesterase EntH (EC 3.1.2.-) (Enterobactin synthase component H) (p15)	3.69816		ybjJ	TCONS_00002653	Inner membrane protein YbjJ	0.405722
citT	TCONS_00002530	Citrate carrier (Citrate transporter) (Citrate/succinate antiporter)	11.2035		grxA	TCONS_00002656	Glutaredoxin-1 (Grx1)	0.300664
citX	TCONS_00002532	Apo-citrate lyase phosphoribosyl-dephospho-CoA transferase (EC 2.7.7.61) (Apo-ACP nucleodityltransferase) (Holo-ACP synthase) (Holo-citrate lyase synthase)	5.57335		ybjE	TCONS_00002669	NA	0.248571
citF	TCONS_00002533	Citrate lyase alpha chain (Citrase alpha chain) (EC 4.1.3.6) (Citrate (pro-3S)-lyase alpha chain) (Citrate CoA-transferase subunit) (EC 2.8.3.10)	7.22077		ybjX	TCONS_00002671	Uncharacterized protein YbjX	0.327397
citE	TCONS_00002534	Citrate lyase subunit beta (Citrase beta chain) (EC 4.1.3.6) (Citrate (pro-3S)-lyase subunit beta) (Citryl-CoA lyase subunit) (EC 4.1.3.34)	2.00246		infA	TCONS_00002674	Translation initiation factor IF-1	0.124205
citC	TCONS_00002536	[Citrate [pro-3S]-lyase] ligase (EC 6.2.1.22) (Acetate:SH-citrate lyase ligase) (Citrate lyase synthetase)	2.9019		trxB	TCONS_00002678	Thioredoxin reductase (TRXR) (EC 1.8.1.9)	0.280971
ybeL	TCONS_00000364	Uncharacterized protein YbeL	3.80527		serS	TCONS_00000489	Serine--tRNA ligase (EC 6.1.1.11) (Seryl-tRNA synthetase) (SerRS) (Seryl-tRNA(Ser/Sec) synthetase)	0.490488
ybeQ	TCONS_00002554	Uncharacterized protein YbeQ	2.37356		ycaD	TCONS_00000493	Uncharacterized MFS-type transporter YcaD	0.472726
chiQ	TCONS_00000373	Uncharacterized lipoprotein ChiQ	2.13575		ycaM	TCONS_00000494	Inner membrane transporter YcaM	0.27151
phr	TCONS_00000387	NA	2.54135		ycaN	TCONS_00002680	Uncharacterized HTH-type transcriptional regulator YcaN	0.478041
ybgA	TCONS_00000386	Uncharacterized protein YbgA (ORF169) (TKP)	6.49611		pflA	TCONS_00002681	Pyruvate formate-lyase 1-activating enzyme (EC 1.97.1.4) (Formate-C-acetyltransferase-activating enzyme 1) (PFL-activating enzyme 1)	0.350282
ybgO	TCONS_00002597	Uncharacterized protein YbgO	2.95375		focA	TCONS_00002683	Probable formate transporter 1 (Formate channel 1)	0.242007
pnuC	TCONS_00000422	Nicotinamide riboside transporter PnuC	2.03126		ycaO	TCONS_00002684	Ribosomal protein S12 methylthiotransferase accessory factor YcaO	0.181403
moaD	TCONS_00000440	Molybdopterin synthase sulfur carrier subunit (MPT synthase subunit 1) (Molybdenum cofactor biosynthesis protein D) (Molybdopterin-converting factor small subunit) (Molybdopterin-converting factor subunit 1) (Sulfur carrier protein MoaD)	6.89011		aroA	TCONS_00000498	3-phosphoshikimate 1-carboxyvinyltransferase (EC 2.5.1.19) (5-enolpyruvylshikimate-3-phosphate synthase) (EPSP synthase) (EPSPS)	0.316815
clsB	TCONS_00002619	Cardiolipin synthase B (CL synthase) (EC 2.7.8.-)	2.84412		ycaL	TCONS_00000499	Uncharacterized metalloprotease YcaL (EC 3.4.24.-)	0.496719
ybhP	TCONS_00002620	Uncharacterized protein YbhP	12.1072		cmk	TCONS_00000500	Cytidylate kinase (CK) (EC 2.7.4.25) (Cytidine monophosphate kinase) (CMP kinase) (Protein MssA) (p25)	0.197822
ybhG	TCONS_00002624	UPF0194 membrane protein YbhG	2.1471		rpsA	TCONS_00000501	30S ribosomal protein S1 (Bacteriophage Q beta RNA-directed RNA polymerase subunit I)	0.19414
ybiH	TCONS_00002625	Uncharacterized HTH-type transcriptional regulator YbiH	2.19195		msbA	TCONS_00000504	Lipid A export ATP-binding/permease protein MsbA (EC 3.6.3.-)	0.310318
ybiC	TCONS_00000448	Uncharacterized oxidoreductase YbiC (EC 1.1.1.-)	2.22268		lpxK	TCONS_00000505	Tetraacyldisaccharide 4'-kinase (EC 2.7.1.130) (Lipid A 4'-kinase)	0.341308
ybiJ	TCONS_00002627	Uncharacterized protein YbiJ	2.40693		ycaQ	TCONS_00000506	Uncharacterized protein YcaQ	0.497713
ybiO	TCONS_00002632	Moderate conductance mechanosensitive channel YbiO	3.20339		ycaR	TCONS_00000507	UPF0434 protein YcaR	0.230196
dps	TCONS_00002636	DNA protection during starvation protein (EC 1.16.-.-)	3.60044		aspC	TCONS_00002686	Aspartate aminotransferase (AspAT) (EC 2.6.1.1) (Transaminase A)	0.415792
fsaA	TCONS_00000454	Fructose-6-phosphate aldolase 1 (EC 4.1.2.-) (Fructose-6-phosphate aldolase A) (FSAA)	3.79071		ompF	TCONS_00002687	Outer membrane protein F (Outer membrane protein 1A) (Outer membrane protein B) (Outer membrane protein IA) (Porin OmpF)	0.497747
iaaA	TCONS_00000455	Isoaspartyl peptidase (EC 3.4.19.5) (Beta-aspartyl-peptidase) (EcAIII) (Isoaspartyl dipeptidase) [Cleaved into: Isoaspartyl peptidase subunit alpha; Isoaspartyl peptidase subunit beta]	2.12238		asnS	TCONS_00002688	Asparagine--tRNA ligase (EC 6.1.1.22) (Asparaginyl-tRNA synthetase) (AsnRS)	0.273431
bssR	TCONS_00000462	Biofilm regulator BssR	7.07222		pncB	TCONS_00002689	Nicotinate phosphoribosyltransferase (NAPRTase) (EC 6.3.4.21)	0.320708
yliI	TCONS_00000463	Soluble aldose sugar dehydrogenase YliI (Asd) (EC 1.1.5.-)	11.817		ycbU	TCONS_00000522	Uncharacterized fimbrial-like protein YcbU	0.412766
poxB	TCONS_00002666	Pyruvate dehydrogenase [ubiquinone] (EC 1.2.5.1) (Pyruvate oxidase) (POX) [Cleaved into: Alpha-peptide]	6.47989		pyrD	TCONS_00000525	Dihydroorotate dehydrogenase (quinone) (EC 1.3.5.2) (DHOdehase) (DHOD) (DHODase) (Dihydroorotate oxidase)	0.138162
cspD	TCONS_00002672	Cold shock-like protein CspD (CSP-D)	2.56701		rlmL	TCONS_00000527	Ribosomal RNA large subunit methyltransferase K/L [Includes: 23S rRNA m2G2445 methyltransferase (EC 2.1.1.173) (rRNA (guanine-N(2)-)-methyltransferase RlmL); 23S rRNA m7G2069 methyltransferase (EC 2.1.1.264) (rRNA (guanine-N(7)-)-methyltransferase RlmK)]	0.209073
clpA	TCONS_00000484	ATP-dependent Clp protease ATP-binding subunit ClpA	2.25994		uup	TCONS_00000528	ABC transporter ATP-binding protein uup	0.267237
ycaC	TCONS_00002679	Uncharacterized protein YcaC	2.2734		pqiA	TCONS_00000529	Paraquat-inducible protein A	0.442068
elyC	TCONS_00002685	Envelope biogenesis factor ElyC (Elevated frequency of lysis)	2.51344		pqiC	TCONS_00000531	NA	0.437226
ycbJ	TCONS_00000509	Uncharacterized protein YcbJ	3.04815		fabA	TCONS_00002696	3-hydroxydecanoyl-[acyl-carrier-protein] dehydratase (EC 4.2.1.59) (3-hydroxyacyl-[acyl-carrier-protein] dehydratase FabA) (Beta-hydroxydecanoyl thioester dehydrase) (Trans-2-decenoyl-[acyl-carrier-protein] isomerase) (EC 5.3.3.14)	0.259398
rmf	TCONS_00000532	Ribosome modulation factor (RMF) (Hibernation factor RMF) (Protein E)	7.26126		ycbZ	TCONS_00002697	Putative Lon protease homolog (EC 3.4.21.-) (ATP-dependent protease La homolog)	0.408183
yccT	TCONS_00002703	UPF0319 protein YccT	6.20298		ompA	TCONS_00002698	Outer membrane protein A (Outer membrane protein II*)	0.452556
torA	TCONS_00000555	Trimethylamine-N-oxide reductase 1 (TMAO reductase 1) (Trimethylamine oxidase 1) (EC 1.7.2.3)	2.03887		yccF	TCONS_00002701	Inner membrane protein YccF	0.392887
torD	TCONS_00000556	Chaperone protein TorD	2.06592		rlmI	TCONS_00002705	Ribosomal RNA large subunit methyltransferase I (EC 2.1.1.191) (23S rRNA m5C1962 methyltransferase) (rRNA (cytosine-C(5)-)-methyltransferase RlmI)	0.223216
cbpA	TCONS_00002721	Curved DNA-binding protein	3.30264		gfcE	TCONS_00002711	Putative polysaccharide export protein GfcE (Group 4 capsule protein E homolog)	0.34555
cbpM	TCONS_00002720	Chaperone modulatory protein CbpM	4.70683		cspH	TCONS_00002716	Cold shock-like protein CspH (CSP-H)	0.294889
agp	TCONS_00000558	Glucose-1-phosphatase (G1Pase) (EC 3.1.3.10)	2.23711		cspG	TCONS_00000550	Cold shock-like protein CspG (CPS-G)	0.370057
yccJ	TCONS_00002722	Uncharacterized protein YccJ	4.08477		ymcE	TCONS_00000551	Uncharacterized protein YmcE	0.496449
wrbA	TCONS_00002723	NAD(P)H dehydrogenase (quinone) (EC 1.6.5.2) (Flavoprotein WrbA) (NAD(P)H:quinone oxidoreductase) (NQO)	4.7714		opgC	TCONS_00002743	NA	0.207341
rutG	TCONS_00002724	Putative pyrimidine permease RutG	11.8231		opgG	TCONS_00000579	NA	0.313075
rutF	TCONS_00002725	FMN reductase (NADH) RutF (EC 1.5.1.42) (FMN reductase) (NADH-flavin reductase RutF) (NADH:flavin oxidoreductase)	3.71057		opgH	TCONS_00000580	NA	0.267117
pgaA	TCONS_00002735	Poly-beta-1,6-N-acetyl-D-glucosamine export protein (PGA export protein) (Poly-beta-1,6-GlcNAc export protein)	2.40427		pyrC	TCONS_00002753	Dihydroorotase (DHOase) (EC 3.5.2.3)	0.0997239
ycdT	TCONS_00000566	Probable diguanylate cyclase YcdT (DGC) (EC 2.7.7.65)	2.59294		yceB	TCONS_00002754	Uncharacterized lipoprotein YceB	0.455416
yceK	TCONS_00000581	Uncharacterized protein YceK	8.92312		murJ	TCONS_00000586	Lipid II flippase MurJ (Peptidoglycan biosynthesis protein MurJ)	0.337178
msyB	TCONS_00002744	Acidic protein MsyB	2.2794		rluC	TCONS_00000599	Ribosomal large subunit pseudouridine synthase C (EC 5.4.99.24) (23S rRNA pseudouridine(955/2504/2580) synthase) (rRNA pseudouridylate synthase C) (rRNA-uridine isomerase C)	0.21312
bssS	TCONS_00002751	Biofilm regulator BssS	2.37185		yceD	TCONS_00000601	Uncharacterized protein YceD (G30K)	0.280785
flgM	TCONS_00002758	Negative regulator of flagellin synthesis (Anti-sigma-28 factor)	3.02881		rpmF	TCONS_00000602	50S ribosomal protein L32	0.290827
flgA	TCONS_00002759	Flagella basal body P-ring formation protein FlgA	2.13051		plsX	TCONS_00000603	Phosphate acyltransferase (EC 2.3.1.n2) (Acyl-ACP phosphotransacylase) (Acyl-[acyl-carrier-protein]--phosphate acyltransferase) (Phosphate-acyl-ACP acyltransferase)	0.322781
ymfM	TCONS_00000635	Uncharacterized protein YmfM	3.66953		fabH	TCONS_00000604	3-oxoacyl-[acyl-carrier-protein] synthase 3 (EC 2.3.1.180) (3-oxoacyl-[acyl-carrier-protein] synthase III) (Beta-ketoacyl-ACP synthase III) (KAS III) (EcFabH)	0.369802
hlyE	TCONS_00002800	Hemolysin E, chromosomal (Cytotoxin ClyA) (Hemolysis-inducing protein) (Latent pore-forming 34 kDa hemolysin) (Silent hemolysin SheA)	3.10732		fabD	TCONS_00000605	Malonyl CoA-acyl carrier protein transacylase (MCT) (EC 2.3.1.39)	0.473489
umuD	TCONS_00000660	Protein UmuD (EC 3.4.21.-) [Cleaved into: Protein UmuD']	3.69946		acpP	TCONS_00000607	Acyl carrier protein (ACP) (Cytosolic-activating factor) (CAF) (Fatty acid synthase acyl carrier protein)	0.423955
ycgB	TCONS_00002803	Uncharacterized protein YcgB	12.3804		fabF	TCONS_00000608	3-oxoacyl-[acyl-carrier-protein] synthase 2 (EC 2.3.1.179) (3-oxoacyl-[acyl-carrier-protein] synthase II) (Beta-ketoacyl-ACP synthase II) (KAS II)	0.370847
treA	TCONS_00002807	Periplasmic trehalase (EC 3.2.1.28) (Alpha,alpha-trehalase) (Alpha,alpha-trehalose glucohydrolase) (Tre37A)	2.67356		yceG	TCONS_00000610	NA	0.40299
dhaM	TCONS_00002808	Protein-lysine deacetylase (EC 3.5.1.-) (Dihydroxyacetone kinase subunit M) (Lysine deacetylase) (KDAC) (PEP-dependent dihydroxyacetone kinase, phosphoryl donor subunit DhaM)	2.11111		ycfH	TCONS_00000613	Uncharacterized metal-dependent hydrolase YcfH (EC 3.1.-.-)	0.266164
narI	TCONS_00000686	Respiratory nitrate reductase 1 gamma chain (EC 1.7.99.4) (Cytochrome B-NR) (Nitrate reductase A subunit gamma) (Quinol-nitrate oxidoreductase subunit gamma)	3.46118		ptsG	TCONS_00000614	PTS system glucose-specific EIICB component (EIICB-Glc) (EII-Glc) [Includes: Glucose permease IIC component (PTS system glucose-specific EIIC component); Glucose-specific phosphotransferase enzyme IIB component (EC 2.7.1.199) (PTS system glucose-specific EIIB component)]	0.133604
narH	TCONS_00000684	Respiratory nitrate reductase 1 beta chain (EC 1.7.99.4) (Nitrate reductase A subunit beta) (Quinol-nitrate oxidoreductase subunit beta)	4.78707		ndh	TCONS_00000621	NADH dehydrogenase (EC 1.6.99.3)	0.163586
narJ	TCONS_00000685	Nitrate reductase molybdenum cofactor assembly chaperone NarJ (Redox enzyme maturation protein NarJ)	4.94485		ldtC	TCONS_00002764	NA	0.378371
narG	TCONS_00000683	Respiratory nitrate reductase 1 alpha chain (EC 1.7.99.4) (Nitrate reductase A subunit alpha) (Quinol-nitrate oxidoreductase subunit alpha)	5.44047		lolD	TCONS_00000625	Lipoprotein-releasing system ATP-binding protein LolD (EC 3.6.3.-)	0.404248
ycjQ	TCONS_00000730	Uncharacterized zinc-type alcohol dehydrogenase-like protein YcjQ (EC 1.-.-.-)	2.14183		lolE	TCONS_00000626	Lipoprotein-releasing system transmembrane protein LolE	0.460778
ycjR	TCONS_00000731	Uncharacterized protein YcjR	2.10188		ycfZ	TCONS_00002767	Inner membrane protein YcfZ	0.310506
uspE	TCONS_00002878	Universal stress protein E	3.24427		potD	TCONS_00002769	Spermidine/putrescine-binding periplasmic protein (SPBP)	0.41191
ydaN	TCONS_00000747	NA	2.61098		potC	TCONS_00002770	Spermidine/putrescine transport system permease protein PotC	0.145943
rzoR	TCONS_00000756	Spanin from lambdoid prophage Rac, outer membrane subunit (o-spanin) (Outer membrane lipoprotein Rz1 from lambdoid prophage Rac)	2.46925		potB	TCONS_00002771	Spermidine/putrescine transport system permease protein PotB	0.123163
uspF	TCONS_00002903	Universal stress protein F	3.35455		potA	TCONS_00002772	Spermidine/putrescine import ATP-binding protein PotA (EC 3.6.3.31)	0.195593
ydbC	TCONS_00000788	Putative oxidoreductase YdbC (EC 1.-.-.-)	2.63059		purB	TCONS_00002776	Adenylosuccinate lyase (ASL) (EC 4.3.2.2) (Adenylosuccinase) (ASase)	0.135633
ydcJ	TCONS_00000801	Uncharacterized protein YdcJ	8.55642		hflD	TCONS_00002777	High frequency lysogenization protein HflD	0.305299
ydcH	TCONS_00000803	Uncharacterized protein YdcH	10.7823		mnmA	TCONS_00002778	tRNA-specific 2-thiouridylase MnmA (EC 2.8.1.13)	0.224918
rimL	TCONS_00000804	Ribosomal-protein-serine acetyltransferase (EC 2.3.1.-) (Acetylating enzyme for N-terminal of ribosomal protein L7/L12)	2.78598		nudJ	TCONS_00002779	Phosphatase NudJ (EC 3.6.1.-)	0.382426
ydcK	TCONS_00002920	Uncharacterized acetyltransferase YdcK (EC 2.3.1.-)	4.84891		ymfD	TCONS_00002781	Uncharacterized protein YmfD	0.465239
ydcO	TCONS_00002922	Inner membrane protein YdcO	2.02167		ycgN	TCONS_00000659	UPF0260 protein YcgN	0.458912
ydcS	TCONS_00000814	Putative ABC transporter periplasmic-binding protein YdcS	14.7207		dsbB	TCONS_00002801	Disulfide bond formation protein B (Disulfide oxidoreductase)	0.434608
ydcT	TCONS_00000815	Uncharacterized ABC transporter ATP-binding protein YdcT	27.9781		nhaB	TCONS_00002802	Na(+)/H(+) antiporter NhaB (Sodium/proton antiporter NhaB)	0.311245
ydcV	TCONS_00000817	Inner membrane ABC transporter permease protein YdcV	4.84408		emtA	TCONS_00000665	Endo-type membrane-bound lytic murein transglycosylase A (EC 4.2.2.n2) (Peptidoglycan lytic endotransglycosylase)	0.431568
patD	TCONS_00000818	NA	3.45138		ychF	TCONS_00002812	Ribosome-binding ATPase YchF	0.206822
curA	TCONS_00000821	NADPH-dependent curcumin reductase (EC 1.3.1.n3) (NADPH-dependent curcumin/dihydrocurcumin reductase)	3.22295		pth	TCONS_00002813	Peptidyl-tRNA hydrolase (PTH) (EC 3.1.1.29)	0.271088
mcbR	TCONS_00000822	HTH-type transcriptional regulator McbR	3.41175		dauA	TCONS_00002814	C4-dicarboxylic acid transporter DauA (Dicarboxylic acid uptake system A)	0.160272
yddH	TCONS_00002929	Uncharacterized protein YddH	4.12979		prs	TCONS_00002815	Ribose-phosphate pyrophosphokinase (RPPK) (EC 2.7.6.1) (5-phospho-D-ribosyl alpha-1-diphosphate) (Phosphoribosyl diphosphate synthase) (Phosphoribosyl pyrophosphate synthase) (P-Rib-PP synthase) (PRPP synthase) (PRPPase)	0.181779
nhoA	TCONS_00000831	N-hydroxyarylamine O-acetyltransferase (EC 2.3.1.118) (Arylamine N-acetyltransferase) (Arylhydroxamate N,O-acetyltransferase)	2.37692		prfA	TCONS_00000671	Peptide chain release factor 1 (RF-1)	0.364726
osmC	TCONS_00000835	Peroxiredoxin OsmC (EC 1.11.1.15) (Osmotically-inducible protein C)	9.13111		prmC	TCONS_00000672	Release factor glutamine methyltransferase (RF MTase) (EC 2.1.1.297) (M.EcoKHemKP) (N5-glutamine methyltransferase PrmC) (Protein release factor methylation C) (Protein-(glutamine-N5) MTase PrmC) (Protein-glutamine N-methyltransferase PrmC)	0.42108
ddpC	TCONS_00002946	Probable D,D-dipeptide transport system permease protein DdpC	3.10707		ychQ	TCONS_00000673	NA	0.172327
gadC	TCONS_00002953	Probable glutamate/gamma-aminobutyrate antiporter (Extreme acid sensitivity protein)	10.7637		kdsA	TCONS_00000675	2-dehydro-3-deoxyphosphooctonate aldolase (EC 2.5.1.55) (3-deoxy-D-manno-octulosonic acid 8-phosphate synthase) (KDO-8-phosphate synthase) (KDO 8-P synthase) (KDOPS) (Phospho-2-dehydro-3-deoxyoctonate aldolase)	0.417113
gadB	TCONS_00002954	Glutamate decarboxylase beta (GAD-beta) (EC 4.1.1.15)	8.79323		ychJ	TCONS_00002830	UPF0225 protein YchJ	0.391207
ydeM	TCONS_00002958	Anaerobic sulfatase-maturating enzyme homolog YdeM (AnSME homolog)	2.61679		tdk	TCONS_00000690	Thymidine kinase (EC 2.7.1.21)	0.154986
ydeN	TCONS_00002959	Uncharacterized sulfatase YdeN (EC 3.1.6.-)	4.70481		oppD	TCONS_00000695	Oligopeptide transport ATP-binding protein OppD	0.407596
hipA	TCONS_00002968	Serine/threonine-protein kinase HipA (Ser/Thr-protein kinase HipA) (EC 2.7.11.1) (Toxin HipA)	3.15575		oppF	TCONS_00000696	Oligopeptide transport ATP-binding protein OppF	0.45644
hipB	TCONS_00002969	Antitoxin HipB	4.82047		yciA	TCONS_00002838	Acyl-CoA thioester hydrolase YciA (EC 3.1.2.-) (Protein P14)	0.307869
lsrK	TCONS_00002971	Autoinducer-2 kinase (AI-2 kinase) (EC 2.7.1.189)	2.97432		yciB	TCONS_00002839	Probable intracellular septation protein A	0.461707
lsrR	TCONS_00002972	Transcriptional regulator LsrR	3.06455		yciC	TCONS_00002840	UPF0259 membrane protein YciC	0.442601
lsrA	TCONS_00000836	Autoinducer 2 import ATP-binding protein LsrA (AI-2 import ATP-binding protein LsrA) (EC 3.6.3.-) (EGO10A)	2.55909		ompW	TCONS_00000699	Outer membrane protein W	0.414231
lsrC	TCONS_00000837	Autoinducer 2 import system permease protein LsrC (AI-2 import system permease protein LsrC)	4.84981		yciE	TCONS_00002841	Protein YciE	0.458851
lsrB	TCONS_00000839	Autoinducer 2-binding protein LsrB (AI-2-binding protein LsrB)	3.39375		rluB	TCONS_00000703	Ribosomal large subunit pseudouridine synthase B (EC 5.4.99.22) (23S rRNA pseudouridine(2605) synthase) (rRNA pseudouridylate synthase B) (rRNA-uridine isomerase B)	0.206542
lsrF	TCONS_00000840	3-hydroxy-5-phosphonooxypentane-2,4-dione thiolase (EC 2.3.1.245)	5.48248		topA	TCONS_00000705	DNA topoisomerase 1 (EC 5.99.1.2) (DNA topoisomerase I) (Omega-protein) (Relaxing enzyme) (Swivelase) (Untwisting enzyme)	0.335673
lsrG	TCONS_00000841	(4S)-4-hydroxy-5-phosphonooxypentane-2,3-dione isomerase (EC 5.3.1.32) (Autoinducer 2-degrading protein LsrG) (AI-2-degrading protein LsrG) (Phospho-(S)-4,5-dihydroxy-2,3-pentanedione isomerase) (Phospho-AI-2 isomerase)	5.14594		pyrF	TCONS_00000713	Orotidine 5'-phosphate decarboxylase (EC 4.1.1.23) (OMP decarboxylase) (OMPDCase) (OMPdecase)	0.287018
tam	TCONS_00000842	Trans-aconitate 2-methyltransferase (EC 2.1.1.144)	3.51826		yciH	TCONS_00000714	Uncharacterized protein YciH	0.424498
ydeA	TCONS_00000845	NA	2.4883		yciT	TCONS_00002855	Uncharacterized HTH-type transcriptional regulator YciT	0.445946
ydeI	TCONS_00002983	Uncharacterized protein YdeI	5.53909		rnb	TCONS_00002858	Exoribonuclease 2 (EC 3.1.13.1) (Exoribonuclease II) (RNase II) (Ribonuclease II)	0.119135
flxA	TCONS_00000866	Protein FlxA	7.33117		fabI	TCONS_00002860	Enoyl-[acyl-carrier-protein] reductase [NADH] FabI (ENR) (EC 1.3.1.9) (NADH-dependent enoyl-ACP reductase)	0.401068
ynfD	TCONS_00000884	Uncharacterized protein YnfD	3.23911		ycjD	TCONS_00002861	Uncharacterized protein YcjD	0.306487
ynfM	TCONS_00000891	Inner membrane transport protein YnfM	2.06649		sapF	TCONS_00002862	Peptide transport system ATP-binding protein SapF	0.41055
ydgD	TCONS_00000894	Uncharacterized serine protease YdgD (EC 3.4.21.-)	4.39981		sapD	TCONS_00002863	Peptide transport system ATP-binding protein SapD	0.412342
tqsA	TCONS_00000895	AI-2 transport protein TqsA (Transport of quorum-sensing signal protein)	2.22065		sapC	TCONS_00002864	Peptide transport system permease protein SapC	0.322206
hdhA	TCONS_00003026	7-alpha-hydroxysteroid dehydrogenase (7-alpha-HSDH) (EC 1.1.1.159)	4.46137		sapB	TCONS_00002865	Peptide transport system permease protein SapB	0.497292
mliC	TCONS_00003032	Membrane-bound lysozyme inhibitor of C-type lysozyme	2.90026		puuA	TCONS_00002869	Gamma-glutamylputrescine synthetase PuuA (Gamma-Glu-Put synthetase) (EC 6.3.1.11) (Glutamate--putrescine ligase)	0.177821
slyA	TCONS_00003034	Transcriptional regulator SlyA	2.18489		ycjU	TCONS_00000734	Beta-phosphoglucomutase (Beta-PGM) (EC 5.4.2.6)	0.155069
ydhF	TCONS_00003036	Oxidoreductase YdhF (EC 1.-.-.-)	2.08175		ycjW	TCONS_00002871	Uncharacterized HTH-type transcriptional regulator YcjW	0.395628
ydhS	TCONS_00000937	Uncharacterized protein YdhS	7.55942		mppA	TCONS_00000742	Periplasmic murein peptide-binding protein	0.424835
ydhT	TCONS_00003044	Uncharacterized protein YdhT	3.09234		fnr	TCONS_00002879	Fumarate and nitrate reduction regulatory protein	0.480371
ydhU	TCONS_00003045	Protein PhsC homolog	4.64989		ogt	TCONS_00002880	Methylated-DNA--protein-cysteine methyltransferase (EC 2.1.1.63) (6-O-methylguanine-DNA methyltransferase) (MGMT) (O-6-methylguanine-DNA-alkyltransferase)	0.464078
ydhX	TCONS_00003046	Uncharacterized ferredoxin-like protein YdhX	4.79354		ttcA	TCONS_00002886	tRNA 2-thiocytidine biosynthesis protein TtcA	0.38053
ydhW	TCONS_00003047	Uncharacterized protein YdhW	3.65316		tmpR-1	TCONS_00000761	NA	0.266367
ydhV	TCONS_00003048	Uncharacterized oxidoreductase YdhV (EC 1.-.-.-)	2.46125		ynaE	TCONS_00002901	Uncharacterized protein YnaE	0.447405
ydhY	TCONS_00003049	Uncharacterized ferredoxin-like protein YdhY	2.80533		ldhA	TCONS_00002907	D-lactate dehydrogenase (D-LDH) (EC 1.1.1.28) (Fermentative lactate dehydrogenase)	0.405092
ldtE	TCONS_00003051	NA	2.76946		paaI	TCONS_00000780	Acyl-coenzyme A thioesterase PaaI (EC 3.1.2.-) (Phenylacetic acid degradation protein PaaI)	0.308338
sufE	TCONS_00003052	Cysteine desulfuration protein SufE	3.08234		opgD	TCONS_00000802	NA	0.483928
sufD	TCONS_00003054	FeS cluster assembly protein SufD	6.08862		ydcP	TCONS_00000810	Uncharacterized protease YdcP (EC 3.4.-.-)	0.349441
sufS	TCONS_00003053	Cysteine desulfurase (EC 2.8.1.7) (Selenocysteine beta-lyase) (SCL) (Selenocysteine lyase) (EC 4.4.1.16) (Selenocysteine reductase)	7.09222		ansP	TCONS_00002928	L-asparagine permease (L-asparagine transport protein)	0.456465
sufC	TCONS_00003055	Probable ATP-dependent transporter SufC	19.8659		yddG	TCONS_00002938	Aromatic amino acid exporter YddG	0.258902
sufB	TCONS_00003056	FeS cluster assembly protein SufB	16.4947		fdnG	TCONS_00000832	Formate dehydrogenase, nitrate-inducible, major subunit (EC 1.1.5.6) (Anaerobic formate dehydrogenase major subunit) (Formate dehydrogenase-N subunit alpha) (FDH-N subunit alpha)	0.345484
sufA	TCONS_00003057	Protein SufA	14.7376		adhP	TCONS_00002940	Alcohol dehydrogenase, propanol-preferring (EC 1.1.1.1)	0.421172
ydiP	TCONS_00003062	Uncharacterized HTH-type transcriptional regulator YdiP	4.35025		yneJ	TCONS_00000843	Uncharacterized HTH-type transcriptional regulator YneJ	0.466025
ydiR	TCONS_00000950	Putative electron transfer flavoprotein subunit YdiR	6.21541		pinQ	TCONS_00000858	Putative DNA-invertase from lambdoid prophage Qin	0.433782
nlpC	TCONS_00003066	Probable endopeptidase NlpC (EC 3.4.-.-) (ORF-17) (Probable lipoprotein NlpC)	2.27959		cspI	TCONS_00002993	Cold shock-like protein CspI (CPS-I)	0.307102
ydiZ	TCONS_00000960	Uncharacterized protein YdiZ	4.03604		mdtI	TCONS_00003015	Spermidine export protein MdtI	0.348904
yniA	TCONS_00000961	Uncharacterized protein YniA	6.06854		mdtJ	TCONS_00003016	Spermidine export protein MdtJ	0.380015
katE	TCONS_00000965	Catalase HPII (EC 1.11.1.6) (Hydroxyperoxidase II)	2.87074		ydgI	TCONS_00000897	Putative arginine/ornithine antiporter	0.285937
chbR	TCONS_00003084	HTH-type transcriptional regulator ChbR (Chb operon repressor)	2.01279		folM	TCONS_00000898	Dihydromonapterin reductase (H(2)-MPt reductase) (EC 1.5.1.-) (Dihydrofolate reductase) (DHFR) (EC 1.5.1.3)	0.465509
chbA	TCONS_00003085	N,N'-diacetylchitobiose-specific phosphotransferase enzyme IIA component (EC 2.7.1.-) (EIIA-Chb) (EIII-Chb) (PTS system N,N'-diacetylchitobiose-specific EIIA component)	2.22112		rsxC	TCONS_00000912	Electron transport complex subunit RsxC	0.284525
chbC	TCONS_00003086	N,N'-diacetylchitobiose permease IIC component (EIIC-Chb) (PTS system N,N'-diacetylchitobiose-specific EIIC component)	3.11152		rsxD	TCONS_00000913	Electron transport complex subunit RsxD	0.207279
chbB	TCONS_00003087	N,N'-diacetylchitobiose-specific phosphotransferase enzyme IIB component (EC 2.7.1.196) (PTS system N,N'-diacetylchitobiose-specific EIIB component)	2.26358		rsxG	TCONS_00000914	Electron transport complex subunit RsxG	0.309983
osmE	TCONS_00003088	Osmotically-inducible lipoprotein E (Activator of ntr-like gene protein)	6.56653		rsxE	TCONS_00000915	Electron transport complex subunit RsxE	0.372311
ydjJ	TCONS_00003107	Uncharacterized zinc-type alcohol dehydrogenase-like protein YdjJ (EC 1.-.-.-)	2.26958		dtpA	TCONS_00000917	Dipeptide and tripeptide permease A	0.116241
yeaG	TCONS_00000984	Uncharacterized protein YeaG	13.0441		pdxY	TCONS_00003029	Pyridoxal kinase PdxY (PL kinase) (EC 2.7.1.35) (Pyridoxal kinase 2) (PL kinase 2)	0.408754
yeaH	TCONS_00000985	UPF0229 protein YeaH	11.2776		tyrS	TCONS_00003030	Tyrosine--tRNA ligase (EC 6.1.1.1) (Tyrosyl-tRNA synthetase) (TyrRS)	0.487689
yeaQ	TCONS_00003117	UPF0410 protein YeaQ	4.94791		ydhI	TCONS_00000920	Uncharacterized protein YdhI	0.35836
dmlR	TCONS_00003121	HTH-type transcriptional regulator DmlR (D-malate degradation protein R)	2.33709		nemA	TCONS_00000924	N-ethylmaleimide reductase (EC 1.-.-.-) (N-ethylmaleimide reducing enzyme)	0.479181
dmlA	TCONS_00000995	D-malate dehydrogenase [decarboxylating] (EC 1.1.1.83) (D-malate degradation protein A) (D-malate oxidase)	7.46269		purR	TCONS_00000930	HTH-type transcriptional repressor PurR (Pur regulon repressor) (Purine nucleotide synthesis repressor)	0.370263
yoaD	TCONS_00001004	NA	5.18779		ydiQ	TCONS_00000949	Putative electron transfer flavoprotein subunit YdiQ	0.496719
yebV	TCONS_00001015	Uncharacterized protein YebV	4.18087		aroH	TCONS_00000955	Phospho-2-dehydro-3-deoxyheptonate aldolase, Trp-sensitive (EC 2.5.1.54) (3-deoxy-D-arabino-heptulosonate 7-phosphate synthase) (DAHP synthase) (Phospho-2-keto-3-deoxyheptonate aldolase)	0.449818
pphA	TCONS_00003139	Serine/threonine-protein phosphatase 1 (EC 3.1.3.16)	5.58228		pheT	TCONS_00003071	Phenylalanine--tRNA ligase beta subunit (EC 6.1.1.20) (Phenylalanyl-tRNA synthetase beta subunit) (PheRS)	0.404356
ryeA	TCONS_00001017	NA	2.02523		pheS	TCONS_00003072	Phenylalanine--tRNA ligase alpha subunit (EC 6.1.1.20) (Phenylalanyl-tRNA synthetase alpha subunit) (PheRS)	0.26593
exoX	TCONS_00001020	Exodeoxyribonuclease 10 (EC 3.1.11.-) (Exodeoxyribonuclease X) (Exo X) (Exonuclease X)	2.48118		ydiY	TCONS_00003078	Uncharacterized protein YdiY	0.319841
cheZ	TCONS_00003168	Protein phosphatase CheZ (EC 3.1.3.-) (Chemotaxis protein CheZ)	3.10081		yniC	TCONS_00000962	2-deoxyglucose-6-phosphate phosphatase (EC 3.1.3.68) (Sugar phosphatase) (EC 3.1.3.23)	0.40886
cheY	TCONS_00003169	Chemotaxis protein CheY	2.8714		cedA	TCONS_00003081	Cell division activator CedA	0.448905
tap	TCONS_00003172	Methyl-accepting chemotaxis protein IV (MCP-IV) (Dipeptide chemoreceptor protein)	14.1109		xthA	TCONS_00000968	Exodeoxyribonuclease III (EXO III) (Exonuclease III) (EC 3.1.11.2) (AP endonuclease VI)	0.391761
tar	TCONS_00003173	Methyl-accepting chemotaxis protein II (MCP-II) (Aspartate chemoreceptor protein)	12.2441		ydjX	TCONS_00000969	TVP38/TMEM64 family membrane protein YdjX	0.438077
cheW	TCONS_00003174	Chemotaxis protein CheW	3.40219		ydjY	TCONS_00000970	Uncharacterized protein YdjY	0.221894
cheA	TCONS_00003175	Chemotaxis protein CheA (EC 2.7.13.3)	2.11049		ydjZ	TCONS_00000971	TVP38/TMEM64 family inner membrane protein YdjZ	0.0785559
motA	TCONS_00003177	Motility protein A (Chemotaxis protein MotA)	2.6409		ynjA	TCONS_00000972	Uncharacterized protein YnjA	0.206408
motB	TCONS_00003176	Motility protein B (Chemotaxis protein MotB)	4.14338		ynjB	TCONS_00000973	Protein YnjB	0.193882
uspC	TCONS_00001034	Universal stress protein C	4.99106		ynjC	TCONS_00000974	Inner membrane ABC transporter permease protein YnjC	0.256315
otsA	TCONS_00003182	Alpha,alpha-trehalose-phosphate synthase [UDP-forming] (EC 2.4.1.15) (Osmoregulatory trehalose synthesis protein A) (Trehalose-6-phosphate synthase) (UDP-glucose-glucosephosphate glucosyltransferase)	3.77316		ynjE	TCONS_00000976	Thiosulfate sulfurtransferase YnjE (EC 2.8.1.1)	0.196429
otsB	TCONS_00003183	Trehalose-6-phosphate phosphatase (TPP) (EC 3.1.3.12) (Osmoregulatory trehalose synthesis protein B) (Trehalose 6-phosphate phosphatase) (Trehalose-phosphatase)	5.71376		ansA	TCONS_00000980	L-asparaginase 1 (EC 3.5.1.1) (L-asparaginase I) (L-ASNase I) (L-asparagine amidohydrolase I)	0.316966
araH	TCONS_00003184	L-arabinose transport system permease protein AraH	2.87523		mipA	TCONS_00003113	MltA-interacting protein	0.288587
araG	TCONS_00003185	Arabinose import ATP-binding protein AraG (EC 3.6.3.17)	2.20086		rnd	TCONS_00003122	Ribonuclease D (RNase D) (EC 3.1.13.5)	0.493915
araF	TCONS_00003186	L-arabinose-binding periplasmic protein (ABP)	5.73324		fadD	TCONS_00003123	Long-chain-fatty-acid--CoA ligase (EC 6.2.1.3) (Long-chain acyl-CoA synthetase) (Acyl-CoA synthetase)	0.365957
ftnB	TCONS_00001035	Bacterial non-heme ferritin-like protein	4.84039		yeaY	TCONS_00003124	Uncharacterized lipoprotein YeaY	0.486826
yecS	TCONS_00003199	L-cystine transport system permease protein YecS	2.17119		tsaB	TCONS_00003125	tRNA threonylcarbamoyladenosine biosynthesis protein TsaB (t(6)A37 threonylcarbamoyladenosine biosynthesis protein TsaB)	0.339121
fliY	TCONS_00003201	L-cystine-binding protein FliY (CBP) (Protein FliY) (Sulfate starvation-induced protein 7) (SSI7)	2.15991		pabB	TCONS_00001001	Aminodeoxychorismate synthase component 1 (ADC synthase) (ADCS) (EC 2.6.1.85) (4-amino-4-deoxychorismate synthase component 1)	0.494186
fliZ	TCONS_00003202	Regulator of sigma S factor FliZ	2.36445		yobD	TCONS_00001008	UPF0266 membrane protein YobD	0.418439
fliC	TCONS_00003204	Flagellin	4.88622		mntP	TCONS_00001009	Probable manganese efflux pump MntP	0.412957
fliD	TCONS_00001040	Flagellar hook-associated protein 2 (HAP2) (Filament cap protein) (Flagellar cap protein)	3.60968		yebO	TCONS_00003132	Uncharacterized protein YebO	0.495065
amyA	TCONS_00001043	Cytoplasmic alpha-amylase (EC 3.2.1.1) (1,4-alpha-D-glucan glucanohydrolase)	3.48565		yebQ	TCONS_00001011	Uncharacterized transporter YebQ	0.480884
fliO	TCONS_00001058	Flagellar protein FliO	2.60895		prc	TCONS_00003136	Tail-specific protease (EC 3.4.21.102) (C-terminal-processing peptidase) (PRC protein) (Protease Re)	0.465248
fliR	TCONS_00001061	Flagellar biosynthetic protein FliR	3.10497		proQ	TCONS_00003137	RNA chaperone ProQ	0.328184
dsrB	TCONS_00003209	Protein DsrB	2.31424		rsmF	TCONS_00001014	Ribosomal RNA small subunit methyltransferase F (EC 2.1.1.178) (16S rRNA m5C1407 methyltransferase) (rRNA (cytosine-C(5)-)-methyltransferase RsmF)	0.25114
yedP	TCONS_00001064	Mannosyl-3-phosphoglycerate phosphatase (MPGP) (EC 3.1.3.70)	4.969		holE	TCONS_00001018	DNA polymerase III subunit theta (EC 2.7.7.7)	0.29787
yodC	TCONS_00003212	Uncharacterized protein YodC	2.87745		purT	TCONS_00001021	Phosphoribosylglycinamide formyltransferase 2 (GART 2) (EC 2.1.2.-) (5'-phosphoribosylglycinamide transformylase 2) (Formate-dependent GAR transformylase) (GAR transformylase 2)	0.34213
yedS-1	TCONS_00001067	NA	5.34989		mepM	TCONS_00003152	Murein DD-endopeptidase MepM (EC 3.4.24.-) (Murein hydrolase MepM) (ORFU)	0.401227
hchA	TCONS_00001068	Protein deglycase 1 (EC 3.1.2.-) (EC 3.5.1.-) (Glyoxalase III) (EC 4.2.1.130) (Holding molecular chaperone) (Hsp31)	4.70385		yebC	TCONS_00003158	Probable transcriptional regulatory protein YebC	0.4976
yedW	TCONS_00003219	Probable transcriptional regulatory protein YedW	2.09084		nudB	TCONS_00003159	Dihydroneopterin triphosphate diphosphatase (EC 3.6.1.67) (Dihydroneopterin triphosphate pyrophosphatase) (dATP pyrophosphohydrolase)	0.46042
yedZ	TCONS_00001071	NA	2.48038		aspS	TCONS_00003160	Aspartate--tRNA ligase (EC 6.1.1.12) (Aspartyl-tRNA synthetase) (AspRS)	0.438555
yodB	TCONS_00001073	Cytochrome b561 homolog 1	3.09493		yecN	TCONS_00001029	Inner membrane protein YecN	0.4617
mtfA	TCONS_00001074	Protein MtfA (Mlc titration factor A)	2.24862		argS	TCONS_00001032	Arginine--tRNA ligase (EC 6.1.1.19) (Arginyl-tRNA synthetase) (ArgRS)	0.28524
cbl	TCONS_00003224	HTH-type transcriptional regulator cbl	3.2322		ftnA	TCONS_00001037	Bacterial non-heme ferritin (EC 1.16.3.2) (Ferritin-1)	0.293139
ldtA	TCONS_00003226	NA	2.76862		tyrP	TCONS_00001038	Tyrosine-specific transport protein (Tyrosine permease)	0.180084
insH1	TCONS_00003231	Transposase InsH for insertion sequence element IS5A	2.33153		yecF	TCONS_00001039	Uncharacterized protein YecF	0.209626
yoeG-1	TCONS_00003232	NA	3.92042		yedE	TCONS_00001044	UPF0394 inner membrane protein YedE	0.119909
yoeA-1	TCONS_00001083	NA	6.81977		yedF	TCONS_00001045	UPF0033 protein YedF	0.182614
yeeP-1	TCONS_00001084	NA	2.47703		yedK	TCONS_00001046	Putative SOS response-associated peptidase YedK (EC 3.4.-.-)	0.310169
sbmC	TCONS_00003239	DNA gyrase inhibitor	2.10724		fliE	TCONS_00003208	Flagellar hook-basal body complex protein FliE	0.121717
yeeD	TCONS_00003241	UPF0033 protein YeeD	2.1812		fliQ	TCONS_00001060	Flagellar biosynthetic protein FliQ	0.301481
yoeB	TCONS_00003247	Toxin YoeB (EC 3.1.-.-) (Putative endoribonuclease YoeB) (Putative mRNA interferase Yoeb)	2.10303		yedA	TCONS_00001065	Uncharacterized inner membrane transporter YedA	0.48338
wcaM	TCONS_00003266	Colanic acid biosynthesis protein WcaM	2.10042		vsr	TCONS_00003214	Very short patch repair protein (EC 3.1.-.-) (DNA mismatch endonuclease) (V.EcoKDcm) (Vsr mismatch endonuclease)	0.154491
wcaB	TCONS_00003281	Putative colanic acid biosynthesis acetyltransferase WcaB (EC 2.3.1.-)	2.47328		flu	TCONS_00001086	Antigen 43 (AG43) (Fluffing protein) [Cleaved into: Antigen 43 alpha chain; Antigen 43 beta chain]	0.0182677
alkA	TCONS_00003289	DNA-3-methyladenine glycosylase 2 (EC 3.2.2.21) (3-methyladenine-DNA glycosylase II, inducible) (TAG II) (DNA-3-methyladenine glycosidase II) (DNA-3-methyladenine glycosylase II)	2.02942		yeeR	TCONS_00001087	Inner membrane protein YeeR	0.0414987
yegI	TCONS_00003290	Uncharacterized protein YegI	3.11379		yeeS	TCONS_00001088	UPF0758 protein YeeS	0.246958
fbaB	TCONS_00003306	Fructose-bisphosphate aldolase class 1 (EC 4.1.2.13) (Fructose-bisphosphate aldolase class I) (FBP aldolase)	5.58423		cbtA	TCONS_00001091	Cytoskeleton-binding toxin CbtA (Toxin CbtA) (Toxin YeeV)	0.153612
yegW	TCONS_00003307	Uncharacterized HTH-type transcriptional regulator YegW	2.11805		yeeE	TCONS_00003242	UPF0394 inner membrane protein YeeE	0.444167
yehR	TCONS_00001135	Uncharacterized lipoprotein YehR	2.8829		plaP	TCONS_00003243	Low-affinity putrescine importer PlaP	0.135586
mlrA	TCONS_00001136	HTH-type transcriptional regulator MlrA (MerR-like regulator A)	6.08316		wzzB	TCONS_00003249	Chain length determinant protein (Polysaccharide antigen chain regulator)	0.377113
yehW	TCONS_00003321	Glycine betaine uptake system permease protein YehW	3.84852		wzxB	TCONS_00003260	NA	0.396152
yehX	TCONS_00003322	Glycine betaine uptake system ATP-binding protein YehX (EC 3.6.3.-)	3.3739		rfbC	TCONS_00003261	dTDP-4-dehydrorhamnose 3,5-epimerase (EC 5.1.3.13) (Thymidine diphospho-4-keto-rhamnose 3,5-epimerase) (dTDP-4-keto-6-deoxyglucose 3,5-epimerase) (dTDP-6-deoxy-D-xylo-4-hexulose 3,5-epimerase) (dTDP-L-rhamnose synthase)	0.416164
osmF	TCONS_00003324	NA	3.99523		rfbA	TCONS_00003262	Glucose-1-phosphate thymidylyltransferase 1 (G1P-TT 1) (EC 2.7.7.24) (dTDP-glucose pyrophosphorylase 1) (dTDP-glucose synthase 1)	0.342083
yohC	TCONS_00003327	Inner membrane protein YohC	8.67522		rfbD	TCONS_00003263	dTDP-4-dehydrorhamnose reductase (EC 1.1.1.133) (dTDP-4-keto-L-rhamnose reductase) (dTDP-6-deoxy-L-lyxo-4-hexulose reductase) (dTDP-6-deoxy-L-mannose dehydrogenase) (dTDP-L-rhamnose synthase)	0.232771
yohD	TCONS_00001139	Inner membrane protein YohD	2.47826		rfbB	TCONS_00003264	dTDP-glucose 4,6-dehydratase 1 (EC 4.2.1.46)	0.24945
yohF	TCONS_00003328	Uncharacterized oxidoreductase YohF (EC 1.-.-.-)	6.82973		udk	TCONS_00003288	Uridine kinase (EC 2.7.1.48) (Cytidine monophosphokinase) (Uridine monophosphokinase)	0.306872
cdd	TCONS_00001143	Cytidine deaminase (EC 3.5.4.5) (Cytidine aminohydrolase) (CDA)	2.01823		sibA	TCONS_00001108	NA	0.396658
preT	TCONS_00001146	NAD-dependent dihydropyrimidine dehydrogenase subunit PreT (DPD) (EC 1.3.1.1) (Dihydrothymine dehydrogenase) (Dihydrouracil dehydrogenase)	4.07409		mdtA	TCONS_00001110	Multidrug resistance protein MdtA (Multidrug transporter MdtA)	0.466622
preA	TCONS_00001147	NAD-dependent dihydropyrimidine dehydrogenase subunit PreA (DPD) (EC 1.3.1.1) (Dihydrothymine dehydrogenase) (Dihydrouracil dehydrogenase)	4.3739		yegQ	TCONS_00001117	Uncharacterized protease YegQ (EC 3.4.-.-)	0.271813
atoS	TCONS_00001174	Signal transduction histidine-protein kinase AtoS (EC 2.7.13.3)	2.30251		yegT	TCONS_00001122	Putative nucleoside transporter YegT	0.459889
glpA	TCONS_00001185	Anaerobic glycerol-3-phosphate dehydrogenase subunit A (G-3-P dehydrogenase) (EC 1.1.5.3)	2.1121		thiD	TCONS_00003309	Hydroxymethylpyrimidine/phosphomethylpyrimidine kinase (EC 2.7.1.49) (EC 2.7.4.7) (Hydroxymethylpyrimidine kinase) (HMP kinase) (Hydroxymethylpyrimidine phosphate kinase) (HMP-P kinase) (HMP-phosphate kinase) (HMPP kinase)	0.47774
rhmD	TCONS_00003390	L-rhamnonate dehydratase (RhamD) (EC 4.2.1.90)	3.73259		metG	TCONS_00001127	Methionine--tRNA ligase (EC 6.1.1.10) (Methionyl-tRNA synthetase) (MetRS)	0.288425
rhmR	TCONS_00003391	Uncharacterized HTH-type transcriptional regulator RhmR	9.93569		yehT	TCONS_00003319	Transcriptional regulatory protein YehT	0.476321
elaB	TCONS_00003402	Protein ElaB	4.61574		dusC	TCONS_00003330	tRNA-dihydrouridine(16) synthase (EC 1.3.1.-) (U16-specific dihydrouridine synthase) (U16-specific Dus) (tRNA-dihydrouridine synthase C)	0.440277
yfbS	TCONS_00003420	Uncharacterized transporter YfbS	2.16769		mglC	TCONS_00003331	Galactoside transport system permease protein MglC	0.386994
yfcG	TCONS_00001209	Disulfide-bond oxidoreductase YfcG (EC 1.8.4.-) (GSH-dependent disulfide-bond oxidoreductase YfcG) (GST N1-1) (GST-like protein YfcG) (Organic hydroperoxidase) (EC 1.11.1.-)	3.72112		mglA	TCONS_00003332	Galactose/methyl galactoside import ATP-binding protein MglA (EC 3.6.3.17)	0.311235
yfcH	TCONS_00001211	Epimerase family protein YfcH	2.13054		yeiH	TCONS_00001149	UPF0324 inner membrane protein YeiH	0.418119
yfcI	TCONS_00003427	Uncharacterized protein YfcI	2.95163		yeiP	TCONS_00001154	Elongation factor P-like protein	0.393018
yfdC	TCONS_00001217	Inner membrane protein YfdC	2.48609		lpxT	TCONS_00001157	Lipid A 1-diphosphate synthase (EC 2.7.4.29) (Kdo(2)-lipid A phosphotransferase) (Undecaprenyl pyrophosphate:lipid A 1-phosphate phosphotransferase)	0.474596
yfdK	TCONS_00003463	Uncharacterized protein YfdK	3.08615		mepS	TCONS_00001158	Murein DD-endopeptidase MepS/Murein LD-carboxypeptidase (EC 3.4.-.-) (EC 3.4.17.13) (Lipoprotein Spr) (Murein hydrolase MepS)	0.486881
dsdC	TCONS_00003468	HTH-type transcriptional regulator DsdC (D-serine deaminase activator)	2.69332		rsuA	TCONS_00003351	Ribosomal small subunit pseudouridine synthase A (EC 5.4.99.19) (16S pseudouridylate 516 synthase) (16S rRNA pseudouridine(516) synthase) (rRNA pseudouridylate synthase A) (rRNA-uridine isomerase A)	0.433293
dsdX	TCONS_00001234	DsdX permease	102.521		rplY	TCONS_00001165	50S ribosomal protein L25	0.233869
dsdA	TCONS_00001235	D-serine dehydratase (EC 4.3.1.18) (D-serine deaminase) (DSD)	14.9344		yejK	TCONS_00003352	Nucleoid-associated protein YejK	0.361862
yfdY	TCONS_00003476	Uncharacterized protein YfdY	2.39416		yejL	TCONS_00001166	UPF0352 protein YejL	0.297434
alaC	TCONS_00003477	Glutamate-pyruvate aminotransferase AlaC (EC 2.6.1.2)	2.39207		ccmD	TCONS_00003360	Heme exporter protein D (Cytochrome c-type biogenesis protein CcmD)	0.294263
ypeC	TCONS_00001245	Uncharacterized protein YpeC	3.05108		napD	TCONS_00003369	Protein NapD	0.361288
cysP	TCONS_00003501	Thiosulfate-binding protein	3.52321		apbE	TCONS_00003375	FAD:protein FMN transferase (EC 2.7.1.180) (Flavin transferase)	0.476296
cysW	TCONS_00003499	Sulfate transport system permease protein CysW	3.9352		gyrA	TCONS_00003383	DNA gyrase subunit A (EC 5.99.1.3)	0.423673
yfeW	TCONS_00001265	UPF0214 protein YfeW	2.30397		ubiG	TCONS_00001180	Ubiquinone biosynthesis O-methyltransferase (2-octaprenyl-6-hydroxyphenol methylase) (EC 2.1.1.222) (3-demethylubiquinone-8 3-O-methyltransferase) (EC 2.1.1.64)	0.43244
eutR	TCONS_00003508	HTH-type transcriptional regulator eutR (Ethanolamine operon regulatory protein)	2.48729		nrdA	TCONS_00001181	Ribonucleoside-diphosphate reductase 1 subunit alpha (EC 1.17.4.1) (Protein B1) (Ribonucleoside-diphosphate reductase 1 R1 subunit) (Ribonucleotide reductase 1)	0.312449
yffL	TCONS_00001269	Uncharacterized protein YffL	2.48057		nrdB	TCONS_00001182	Ribonucleoside-diphosphate reductase 1 subunit beta (EC 1.17.4.1) (Protein B2) (Protein R2) (Ribonucleotide reductase 1)	0.356974
eutA	TCONS_00003513	Ethanolamine utilization protein EutA	2.36495		yfaE	TCONS_00001183	Uncharacterized ferredoxin-like protein YfaE	0.269355
talA	TCONS_00001277	Transaldolase A (EC 2.2.1.2)	5.37219		ypaA-1	TCONS_00001189	NA	0.194239
tktB	TCONS_00001278	Transketolase 2 (TK 2) (EC 2.2.1.1)	3.26616		menH	TCONS_00003399	2-succinyl-6-hydroxy-2,4-cyclohexadiene-1-carboxylate synthase (SHCHC synthase) (EC 4.2.99.20)	0.436908
ypfG	TCONS_00003526	Uncharacterized protein YpfG	3.52356		menD	TCONS_00003400	2-succinyl-5-enolpyruvyl-6-hydroxy-3-cyclohexene-1-carboxylate synthase (SEPHCHC synthase) (EC 2.2.1.9) (Menaquinone biosynthesis protein MenD)	0.42199
yfgG	TCONS_00001304	Uncharacterized protein YfgG	2.31941		rbn	TCONS_00001198	Ribonuclease BN (RNase BN) (EC 3.1.-.-) (Ribonuclease Z homolog) (RNase Z homolog)	0.395488
yfhR	TCONS_00001311	Uncharacterized protein YfhR	5.59146		nuoJ	TCONS_00003410	NADH-quinone oxidoreductase subunit J (EC 1.6.5.11) (NADH dehydrogenase I subunit J) (NDH-1 subunit J) (NUO10)	0.477554
csiE	TCONS_00001312	Stationary phase-inducible protein CsiE	3.56732		nuoI	TCONS_00003411	NADH-quinone oxidoreductase subunit I (EC 1.6.5.11) (NADH dehydrogenase I subunit I) (NDH-1 subunit I) (NUO9)	0.371977
yphA	TCONS_00001318	Inner membrane protein YphA	5.55009		nuoH	TCONS_00003412	NADH-quinone oxidoreductase subunit H (EC 1.6.5.11) (NADH dehydrogenase I subunit H) (NDH-1 subunit H) (NUO8)	0.445376
yphH	TCONS_00001319	Uncharacterized protein YphH	2.97216		nuoG	TCONS_00003413	NADH-quinone oxidoreductase subunit G (EC 1.6.5.11) (NADH dehydrogenase I subunit G) (NDH-1 subunit G) (NUO7)	0.432069
glmY	TCONS_00003578	NA	3.22226		nuoF	TCONS_00003414	NADH-quinone oxidoreductase subunit F (EC 1.6.5.11) (NADH dehydrogenase I subunit F) (NDH-1 subunit F) (NUO6)	0.45053
clpB	TCONS_00003603	Chaperone protein ClpB (Heat shock protein F84.1)	3.0562		nuoC	TCONS_00003416	NADH-quinone oxidoreductase subunit C/D (EC 1.6.5.11) (NADH dehydrogenase I subunit C/D) (NDH-1 subunit C/D) (NUO3/NUO4)	0.449325
raiA	TCONS_00001335	Ribosome-associated inhibitor A (Protein Y) (pY) (Ribosome associated factor Y) (Spot Y)	4.62443		ackA	TCONS_00001206	Acetate kinase (EC 2.7.2.1) (Acetokinase)	0.264703
yfjT	TCONS_00001360	Uncharacterized protein YfjT	2.4716		pta	TCONS_00001207	Phosphate acetyltransferase (EC 2.3.1.8) (Phosphotransacetylase)	0.435664
lhgO	TCONS_00001371	L-2-hydroxyglutarate oxidase LhgO (EC 1.1.3.15)	3.8887		yfcC	TCONS_00001208	Uncharacterized protein YfcC	0.148083
gabD	TCONS_00001372	Succinate-semialdehyde dehydrogenase [NADP(+)] GabD (SSDH) (EC 1.2.1.79)	3.96073		hisQ	TCONS_00003430	Histidine transport system permease protein HisQ	0.286367
ygaU	TCONS_00003627	Uncharacterized protein YgaU	4.32231		ubiX	TCONS_00003433	Flavin prenyltransferase UbiX (EC 2.5.1.129)	0.271017
ygaM	TCONS_00001379	Uncharacterized protein YgaM	7.07557		purF	TCONS_00003434	Amidophosphoribosyltransferase (ATase) (EC 2.4.2.14) (Glutamine phosphoribosylpyrophosphate amidotransferase) (GPATase)	0.372459
srlM	TCONS_00001398	NA	2.57647		dedA	TCONS_00003439	Protein DedA (Protein DSG-1)	0.484116
norR	TCONS_00003646	Anaerobic nitric oxide reductase transcription regulator NorR	2.68792		usg	TCONS_00003441	USG-1 protein	0.385477
norV	TCONS_00001401	Anaerobic nitric oxide reductase flavorubredoxin (FlRd) (FlavoRb)	4.56421		pdxB	TCONS_00003442	Erythronate-4-phosphate dehydrogenase (EC 1.1.1.290)	0.442806
hycI	TCONS_00003650	Hydrogenase 3 maturation protease (EC 3.4.23.51) (HycI protease)	2.39771		flk	TCONS_00001212	Flagellar regulator flk (Fluke)	0.408275
ygbJ	TCONS_00001413	Uncharacterized oxidoreductase YgbJ (EC 1.1.-.-)	2.01972		yfcJ	TCONS_00003443	UPF0226 protein YfcJ	0.435439
ygbK	TCONS_00001414	Uncharacterized protein YgbK	2.48815		yfcL	TCONS_00003445	Uncharacterized protein YfcL	0.274587
ygbL	TCONS_00001415	Putative aldolase class 2 protein YgbL	2.01538		epmC	TCONS_00003446	Elongation factor P hydroxylase (EF-P hydroxylase) (EC 1.14.-.-) (EF-P post-translational modification enzyme C)	0.41488
cysN	TCONS_00003671	Sulfate adenylyltransferase subunit 1 (EC 2.7.7.4) (ATP-sulfurylase large subunit) (Sulfate adenylate transferase) (SAT)	2.31978		yfcA	TCONS_00003447	UPF0721 transmembrane protein YfcA	0.452324
cysD	TCONS_00003672	Sulfate adenylyltransferase subunit 2 (EC 2.7.7.4) (ATP-sulfurylase small subunit) (Sulfate adenylate transferase) (SAT)	2.01972		mepA	TCONS_00003448	Penicillin-insensitive murein endopeptidase (EC 3.4.24.-) (D-alanyl-D-alanine-endopeptidase) (DD-endopeptidase)	0.414107
casE	TCONS_00003675	CRISPR system Cascade subunit CasE (EC 3.1.-.-) (CasE endoRNase) (crRNA endonuclease)	2.21349		prmB	TCONS_00003450	50S ribosomal protein L3 glutamine methyltransferase (L3 MTase) (EC 2.1.1.298) (N5-glutamine methyltransferase PrmB)	0.370403
casC	TCONS_00003677	CRISPR system Cascade subunit CasC	7.77379		fadL	TCONS_00001215	Long-chain fatty acid transport protein (Outer membrane FadL protein) (Outer membrane flp protein)	0.154781
casB	TCONS_00003678	CRISPR system Cascade subunit CasB	2.47283		gtrA	TCONS_00001220	NA	0.346852
casA	TCONS_00003679	CRISPR system Cascade subunit CasA (CRISPR type I-E/Ecoli-associated protein CasA/Cse1) (CRISPR-associated protein CasA/Cse1)	2.9048		gtrB	TCONS_00001221	NA	0.390209
ygcB	TCONS_00003680	CRISPR-associated endonuclease/helicase Cas3 (EC 3.1.-.-) (EC 3.6.4.-)	4.63526		gtrS	TCONS_00001222	NA	0.331878
yqcE	TCONS_00001424	Inner membrane protein YqcE	2.86214		yfdX	TCONS_00003475	Protein YfdX	0.155023
gudD	TCONS_00003697	Glucarate dehydratase (GDH) (GlucD) (EC 4.2.1.40)	6.48487		nupC	TCONS_00001246	Nucleoside permease NupC (Nucleoside-transport system protein NupC)	0.245945
gudX	TCONS_00003698	Glucarate dehydratase-related protein (GDH-RP) (GlucDRP) (EC 4.2.1.-)	21.3909		gltX	TCONS_00003488	Glutamate--tRNA ligase (EC 6.1.1.17) (Glutamyl-tRNA synthetase) (GluRS)	0.240654
gudP	TCONS_00003699	Probable glucarate transporter (D-glucarate permease)	38.6862		ypeB	TCONS_00003493	Uncharacterized protein YpeB	0.394695
fucO	TCONS_00003705	Lactaldehyde reductase (EC 1.1.1.77) (Propanediol oxidoreductase)	3.04783		ptsH	TCONS_00001258	Phosphocarrier protein HPr (EC 2.7.11.-) (Histidine-containing protein)	0.454754
fucA	TCONS_00003706	L-fuculose phosphate aldolase (EC 4.1.2.17) (L-fuculose-1-phosphate aldolase)	2.74654		purC	TCONS_00003533	Phosphoribosylaminoimidazole-succinocarboxamide synthase (EC 6.3.2.6) (SAICAR synthetase)	0.259001
ygdI	TCONS_00003710	Uncharacterized lipoprotein YgdI	3.86665		bcp	TCONS_00001285	Putative peroxiredoxin bcp (EC 1.11.1.15) (Bacterioferritin comigratory protein) (Thioredoxin reductase)	0.482425
ygdB	TCONS_00003719	Uncharacterized protein YgdB	3.08063		uraA	TCONS_00003538	Uracil permease (Uracil transporter)	0.260659
araE	TCONS_00003732	Arabinose-proton symporter (Arabinose transporter)	2.24595		upp	TCONS_00003539	Uracil phosphoribosyltransferase (EC 2.4.2.9) (UMP pyrophosphorylase) (UPRTase)	0.2415
ygeV	TCONS_00003746	Uncharacterized sigma-54-dependent transcriptional regulator YgeV	3.2244		purM	TCONS_00001300	Phosphoribosylformylglycinamidine cyclo-ligase (EC 6.3.3.1) (AIR synthase) (AIRS) (Phosphoribosyl-aminoimidazole synthetase)	0.115384
ygeW	TCONS_00001464	Uncharacterized protein YgeW	47.2777		guaA	TCONS_00003541	GMP synthase [glutamine-hydrolyzing] (EC 6.3.5.2) (GMP synthetase) (GMPS) (Glutamine amidotransferase)	0.284922
ygeX	TCONS_00001465	Diaminopropionate ammonia-lyase (DAPAL) (EC 4.3.1.15) (2,3-diaminopropionate ammonia-lyase) (Alpha,beta-diaminopropionate ammonia-lyase) (Diaminopropionatase)	2.91902		guaB	TCONS_00003542	Inosine-5'-monophosphate dehydrogenase (IMP dehydrogenase) (IMPD) (IMPDH) (EC 1.1.1.205)	0.175095
ygeY	TCONS_00001466	Uncharacterized protein YgeY	4.75066		yfgJ	TCONS_00003543	Uncharacterized protein YfgJ	0.295476
hyuA	TCONS_00001467	D-phenylhydantoinase (EC 3.5.2.-) (Hydantoin-utilizing enzyme HyuA)	3.04945		der	TCONS_00003544	GTPase Der (Double era-like domain protein) (GTP-binding protein EngA)	0.427973
yqeA	TCONS_00001468	Carbamate kinase-like protein YqeA	5.28295		bamB	TCONS_00003545	Outer membrane protein assembly factor BamB	0.464444
yqeB	TCONS_00003747	Uncharacterized protein YqeB	4.29265		yfgM	TCONS_00003546	UPF0070 protein YfgM	0.463673
yqeC	TCONS_00003748	Uncharacterized protein YqeC	4.66654		rlmN	TCONS_00003550	Dual-specificity RNA methyltransferase RlmN (EC 2.1.1.192) (23S rRNA (adenine(2503)-C(2))-methyltransferase) (23S rRNA m2A2503 methyltransferase) (Ribosomal RNA large subunit methyltransferase N) (tRNA (adenine(37)-C(2))-methyltransferase) (tRNA m2A37 methyltransferase)	0.308438
mocA	TCONS_00001469	Molybdenum cofactor cytidylyltransferase (MoCo cytidylyltransferase) (EC 2.7.7.76) (CTP:molybdopterin cytidylyltransferase) (Mo-MPT cytidylyltransferase) (Molybdopterin cytidylyltransferase) (Molybdopterin-cytosine dinucleotide synthase) (MCD synthase)	3.02899		ndk	TCONS_00003551	Nucleoside diphosphate kinase (NDK) (NDP kinase) (EC 2.7.4.6) (Nucleoside-2-P kinase)	0.476748
ygfK	TCONS_00001470	Uncharacterized protein YgfK	8.2251		iscX	TCONS_00003556	Protein IscX	0.360861
ssnA	TCONS_00001471	Protein SsnA	6.84496		fdx	TCONS_00003557	2Fe-2S ferredoxin	0.41699
xdhD	TCONS_00001473	Probable hypoxanthine oxidase XdhD (EC 1.-.-.-)	2.59612		hscA	TCONS_00003558	Chaperone protein HscA (Hsc66)	0.411417
ygfT	TCONS_00003750	Uncharacterized protein YgfT	2.09469		hscB	TCONS_00003559	Co-chaperone protein HscB (Hsc20)	0.340323
uacT	TCONS_00001477	Uric acid transporter UacT	2.86305		iscA	TCONS_00003560	Iron-binding protein IscA (Iron-sulfur cluster assembly protein)	0.473708
yqfA	TCONS_00003758	UPF0073 inner membrane protein YqfA	6.60785		iscU	TCONS_00003561	Iron-sulfur cluster assembly scaffold protein IscU (Sulfur acceptor protein IscU)	0.473791
ygfI	TCONS_00003772	Uncharacterized HTH-type transcriptional regulator YgfI	3.49546		iscS	TCONS_00003562	Cysteine desulfurase IscS (EC 2.8.1.7) (NifS protein homolog) (ThiI transpersulfidase) (TusA transpersulfidase)	0.373886
yggE	TCONS_00003773	Uncharacterized protein YggE	2.00952		suhB	TCONS_00001310	Inositol-1-monophosphatase (I-1-Pase) (IMPase) (Inositol-1-phosphatase) (EC 3.1.3.25)	0.198463
argO	TCONS_00003774	Arginine exporter protein ArgO	6.20093		hcaF	TCONS_00001314	3-phenylpropionate/cinnamic acid dioxygenase subunit beta (EC 1.14.12.19)	0.371288
loiP	TCONS_00001492	Metalloprotease LoiP (EC 3.4.24.-)	2.88403		hcaB	TCONS_00001316	3-phenylpropionate-dihydrodiol/cinnamic acid-dihydrodiol dehydrogenase (EC 1.3.1.87) (2,3-dihydroxy-2,3-dihydrophenylpropionate dehydrogenase) (3-(cis-5,6-dihydroxycyclohexa-1,3-dien-1-yl)propanoate dehydrogenase) (CI-dihydrodiol dehydrogenase) (Cis-3-(2-carboxyethenyl)-3,5-cyclohexadiene-1,2-diol dehydrogenase) (Cis-3-(2-carboxyethyl)-3,5-cyclohexadiene-1,2-diol dehydrogenase) (PP-dihydrodiol de…	0.451718
galP	TCONS_00001495	Galactose-proton symporter (Galactose transporter)	2.82639		purL	TCONS_00003579	Phosphoribosylformylglycinamidine synthase (FGAM synthase) (FGAMS) (EC 6.3.5.3) (Formylglycinamide ribonucleotide amidotransferase) (FGAR amidotransferase) (FGAR-AT)	0.209549
glcG	TCONS_00003804	Protein GlcG	2.69868		yfhL	TCONS_00001323	Uncharacterized ferredoxin-like protein YfhL	0.437622
glcF	TCONS_00003805	Glycolate oxidase iron-sulfur subunit	2.60516		recO	TCONS_00003585	DNA repair protein RecO (Recombination protein O)	0.316564
yghU	TCONS_00001518	Disulfide-bond oxidoreductase YghU (EC 1.8.4.-) (GSH-dependent disulfide-bond oxidoreductase YghU) (GST N2-2) (Organic hydroperoxidase) (EC 1.11.1.-)	2.79005		era	TCONS_00003586	GTPase Era (ERA) (GTP-binding protein Era)	0.421079
gpr	TCONS_00001519	L-glyceraldehyde 3-phosphate reductase (GAP reductase) (EC 1.1.1.-)	2.50368		rnc	TCONS_00003587	Ribonuclease 3 (EC 3.1.26.3) (Ribonuclease III) (RNase III)	0.475152
yghA	TCONS_00001520	Uncharacterized oxidoreductase YghA (EC 1.-.-.-)	6.36911		lepB	TCONS_00003588	Signal peptidase I (SPase I) (EC 3.4.21.89) (Leader peptidase I)	0.341665
dkgA	TCONS_00001524	2,5-diketo-D-gluconic acid reductase A (2,5-DKG reductase A) (2,5-DKGR A) (25DKGR-A) (EC 1.1.1.274) (AKR5C)	2.80368		lepA	TCONS_00003589	Elongation factor 4 (EF-4) (EC 3.6.5.n1) (Ribosomal back-translocase LepA)	0.36359
ygiV	TCONS_00003835	Probable transcriptional regulator YgiV	4.06251		eamB	TCONS_00001327	Cysteine/O-acetylserine efflux protein	0.168999
ygiW	TCONS_00003836	Protein YgiW	4.63957		grcA	TCONS_00003596	Autonomous glycyl radical cofactor	0.198254
ygiZ	TCONS_00003837	Inner membrane protein YgiZ	2.44373		yfiF	TCONS_00003597	Uncharacterized tRNA/rRNA methyltransferase YfiF (EC 2.1.1.-)	0.381051
ygiD	TCONS_00003843	4,5-DOPA dioxygenase extradiol (EC 1.13.11.29)	2.14965		bamD	TCONS_00001334	Outer membrane protein assembly factor BamD	0.487155
glgS	TCONS_00003845	Surface composition regulator	7.53684		yfiB	TCONS_00001341	Putative lipoprotein YfiB	0.476535
ttdR	TCONS_00003853	HTH-type transcriptional activator TtdR	2.41298		rplS	TCONS_00003609	50S ribosomal protein L19	0.333827
patA	TCONS_00001559	Putrescine aminotransferase (EC 2.6.1.82) (Putrescine--2-oxoglutaric acid transaminase) (PAT) (PATase)	3.52652		trmD	TCONS_00003610	tRNA (guanine-N(1)-)-methyltransferase (EC 2.1.1.228) (M1G-methyltransferase) (tRNA [GM37] methyltransferase)	0.318908
fadH	TCONS_00001566	2,4-dienoyl-CoA reductase [NADPH] (EC 1.3.1.34) (2,4-dienoyl coenzyme A reductase)	2.02407		rimM	TCONS_00003611	Ribosome maturation factor RimM (21K)	0.291999
uxaA	TCONS_00003863	Altronate dehydratase (EC 4.2.1.7) (D-altronate hydro-lyase)	2.86788		rpsP	TCONS_00003612	30S ribosomal protein S16	0.280615
uxaC	TCONS_00003864	Uronate isomerase (EC 5.3.1.12) (Glucuronate isomerase) (Uronic isomerase)	3.1984		yfjM	TCONS_00003620	Uncharacterized protein YfjM	0.40143
yqjC	TCONS_00001576	Protein YqjC	2.68504		yfjS	TCONS_00001359	Uncharacterized lipoprotein YfjS	0.462984
yqjD	TCONS_00001577	Uncharacterized protein YqjD	2.25071		stpA	TCONS_00003629	DNA-binding protein StpA (H-NS homolog StpA)	0.125482
yqjE	TCONS_00001578	Inner membrane protein YqjE	4.16988		proV	TCONS_00001384	Glycine betaine/proline betaine transport system ATP-binding protein ProV	0.263919
yqjK	TCONS_00001579	Uncharacterized protein YqjK	4.22726		proW	TCONS_00001385	Glycine betaine/proline betaine transport system permease protein ProW	0.408887
yqjG	TCONS_00001581	Glutathionyl-hydroquinone reductase YqjG (GS-HQR) (EC 1.8.-.-)	2.20175		proX	TCONS_00001386	Glycine betaine/proline betaine-binding periplasmic protein (GBBP)	0.473087
yhaL	TCONS_00001585	Uncharacterized protein YhaL	3.91137		mprA	TCONS_00001390	Transcriptional repressor MprA (Protein EmrR)	0.322719
yhaO	TCONS_00003867	Inner membrane transport protein YhaO	2.11408		emrA	TCONS_00001391	Multidrug export protein EmrA	0.297788
tdcG	TCONS_00003868	L-serine dehydratase TdcG (SDH) (EC 4.3.1.17) (L-serine deaminase)	4.15853		emrB	TCONS_00001392	Multidrug export protein EmrB	0.367106
tdcF	TCONS_00003869	Putative reactive intermediate deaminase TdcF (EC 3.5.4.-)	3.40851		serV	TCONS_00003639	NA	0.270891
tdcE	TCONS_00003870	PFL-like enzyme TdcE (Keto-acid formate acetyltransferase) (Keto-acid formate-lyase) (Ketobutyrate formate-lyase) (KFL) (EC 2.3.1.-) (Pyruvate formate-lyase) (PFL) (EC 2.3.1.54)	3.53615		alaS	TCONS_00003641	Alanine--tRNA ligase (EC 6.1.1.7) (Alanyl-tRNA synthetase) (AlaRS)	0.361185
tdcD	TCONS_00003871	Propionate kinase (EC 2.7.2.15)	3.45838		pncC	TCONS_00003644	Nicotinamide-nucleotide amidohydrolase PncC (NMN amidohydrolase PncC) (EC 3.5.1.42) (NMN deamidase) (Nicotinamide-nucleotide amidase)	0.467633
tdcC	TCONS_00003872	Threonine/serine transporter TdcC (H(+)/threonine-serine symporter)	2.95311		mltB	TCONS_00003645	Membrane-bound lytic murein transglycosylase B (EC 4.2.2.n1) (35 kDa soluble lytic transglycosylase) (Murein hydrolase B) (Slt35)	0.497511
tdcB	TCONS_00003873	L-threonine dehydratase catabolic TdcB (EC 4.3.1.19) (L-serine dehydratase) (EC 4.3.1.17) (Threonine deaminase)	4.28776		hycC	TCONS_00003656	Formate hydrogenlyase subunit 3 (FHL subunit 3) (Hydrogenase-3 component C)	0.402917
tdcA	TCONS_00003874	HTH-type transcriptional regulator TdcA (Tdc operon transcriptional activator)	6.01384		hycB	TCONS_00003657	Formate hydrogenlyase subunit 2 (FHL subunit 2) (Hydrogenase-3 component B)	0.295856
garK	TCONS_00003876	Glycerate 2-kinase (EC 2.7.1.165) (GK1)	13.0473		mutS	TCONS_00001411	DNA mismatch repair protein MutS	0.345964
garR	TCONS_00003877	2-hydroxy-3-oxopropionate reductase (EC 1.1.1.60) (Tartronate semialdehyde reductase) (TSAR)	21.5114		ispF	TCONS_00003666	2-C-methyl-D-erythritol 2,4-cyclodiphosphate synthase (MECDP-synthase) (MECPP-synthase) (MECPS) (EC 4.6.1.12)	0.396645
garL	TCONS_00003878	5-keto-4-deoxy-D-glucarate aldolase (KDGluc aldolase) (KDGlucA) (EC 4.1.2.20) (2-dehydro-3-deoxy-D-glucarate aldolase) (2-keto-3-deoxy-D-glucarate aldolase) (5-dehydro-4-deoxy-D-glucarate aldolase) (Alpha-keto-beta-deoxy-D-glucarate aldolase)	82.8318		ispD	TCONS_00003667	2-C-methyl-D-erythritol 4-phosphate cytidylyltransferase (EC 2.7.7.60) (4-diphosphocytidyl-2C-methyl-D-erythritol synthase) (CDP-ME synthase) (MEP cytidylyltransferase) (MCT)	0.473005
garP	TCONS_00003879	Probable galactarate transporter (D-galactarate permease)	56.6271		queD	TCONS_00001420	6-carboxy-5,6,7,8-tetrahydropterin synthase (CPH4 synthase) (EC 4.1.2.50) (Queuosine biosynthesis protein QueD)	0.122773
garD	TCONS_00001589	Galactarate dehydratase (L-threo-forming) (GalcD) (EC 4.2.1.42)	21.3842		pyrG	TCONS_00003691	CTP synthase (EC 6.3.4.2) (Cytidine 5'-triphosphate synthase) (Cytidine triphosphate synthetase) (CTP synthetase) (CTPS) (UTP--ammonia ligase)	0.304544
prlF	TCONS_00001590	Antitoxin PrlF (HtrA suppressor protein SohA)	2.20057		sdaC	TCONS_00001431	Serine transporter	0.134379
agaV	TCONS_00001593	N-acetylgalactosamine-specific phosphotransferase enzyme IIB component 2 (EC 2.7.1.-) (EIIB-Aga') (PTS system N-acetylgalactosamine-specific EIIB component 2)	2.16309		sdaB	TCONS_00001432	L-serine dehydratase 2 (SDH 2) (EC 4.3.1.17) (L-serine deaminase 2) (L-SD2)	0.205628
mtgA	TCONS_00003918	Monofunctional biosynthetic peptidoglycan transglycosylase (Monofunctional TGase) (EC 2.4.2.-)	2.05611		gcvA	TCONS_00003709	Glycine cleavage system transcriptional activator (Gcv operon activator)	0.250447
elbB	TCONS_00003919	Glyoxalase ElbB (EC 4.2.1.-) (Sigma cross-reacting protein 27A) (SCRP-27A)	2.12787		mltA	TCONS_00003712	Membrane-bound lytic murein transglycosylase A (EC 4.2.2.n1) (Mlt38) (Murein hydrolase A)	0.47807
yhcE-1	TCONS_00001641	NA	3.79476		amiC	TCONS_00003713	N-acetylmuramoyl-L-alanine amidase AmiC (EC 3.5.1.28)	0.493336
yhcH	TCONS_00003923	Uncharacterized protein YhcH	3.72631		ppdA	TCONS_00003721	Prepilin peptidase-dependent protein A	0.480638
nanK	TCONS_00003924	N-acetylmannosamine kinase (EC 2.7.1.60) (ManNAc kinase) (N-acetyl-D-mannosamine kinase)	4.37478		thyA	TCONS_00003722	Thymidylate synthase (TS) (TSase) (EC 2.1.1.45)	0.368202
nanE	TCONS_00003925	Putative N-acetylmannosamine-6-phosphate 2-epimerase (EC 5.1.3.9) (ManNAc-6-P epimerase)	5.17067		lgt	TCONS_00003723	Prolipoprotein diacylglyceryl transferase (EC 2.4.99.-)	0.467795
nanT	TCONS_00003926	Putative sialic acid transporter (Sialic acid permease)	6.46466		yqeG	TCONS_00001452	Inner membrane transport protein YqeG	0.139806
nanA	TCONS_00003927	N-acetylneuraminate lyase (NAL) (Neu5Ac lyase) (EC 4.1.3.3) (N-acetylneuraminate pyruvate-lyase) (N-acetylneuraminic acid aldolase) (NALase) (Sialate lyase) (Sialic acid aldolase) (Sialic acid lyase)	3.24612		lysS	TCONS_00003751	Lysine--tRNA ligase (EC 6.1.1.6) (Lysyl-tRNA synthetase) (LysRS)	0.242234
yhcO	TCONS_00003935	Uncharacterized protein YhcO	4.82681		prfB	TCONS_00003752	Peptide chain release factor 2 (RF-2)	0.264722
aaeB	TCONS_00003936	p-hydroxybenzoic acid efflux pump subunit AaeB (pHBA efflux pump protein B)	2.03815		ygfF	TCONS_00003760	Uncharacterized oxidoreductase YgfF (EC 1.-.-.-)	0.449335
acrF	TCONS_00001664	Multidrug export protein AcrF (Acriflavine resistance protein F) (Protein EnvD)	2.07705		scpB	TCONS_00001490	Methylmalonyl-CoA decarboxylase (MMCD) (EC 4.1.1.41) (Transcarboxylase)	0.248399
gspF	TCONS_00001679	Putative type II secretion system protein F (T2SS protein F) (General secretion pathway protein F) (Protein transport protein HofF)	2.31061		speA	TCONS_00003787	Biosynthetic arginine decarboxylase (ADC) (EC 4.1.1.19)	0.318345
gspO	TCONS_00001687	Type 4 prepilin-like proteins leader peptide-processing enzyme [Includes: Leader peptidase (EC 3.4.23.43) (Prepilin peptidase); N-methyltransferase (EC 2.1.1.-)]	2.9469		yqgC	TCONS_00001493	Uncharacterized protein YqgC	0.189727
bfr	TCONS_00003994	Bacterioferritin (BFR) (EC 1.16.3.1) (Cytochrome b-1) (Cytochrome b-557)	6.46614		metK	TCONS_00001494	S-adenosylmethionine synthase (AdoMet synthase) (EC 2.5.1.6) (MAT) (Methionine adenosyltransferase)	0.24802
fic	TCONS_00004013	Probable adenosine monophosphate-protein transferase fic (EC 2.7.7.n1) (Cell filamentation protein fic)	3.35331		endA	TCONS_00001497	Endonuclease-1 (EC 3.1.21.1) (Endonuclease I) (Endo I)	0.424615
tsgA	TCONS_00001695	Protein TsgA	2.0217		yggT	TCONS_00001503	Uncharacterized protein YggT	0.387147
hofP	TCONS_00004032	Putative DNA utilization protein HofP	2.46401		yggU	TCONS_00001504	UPF0235 protein YggU	0.397837
hofN	TCONS_00004034	Putative DNA utilization protein HofN	6.19108		speC	TCONS_00003795	Ornithine decarboxylase, constitutive (EC 4.1.1.17)	0.305959
pck	TCONS_00001711	NA	2.24739		yghD	TCONS_00003796	Putative type II secretion system M-type protein YghD (Putative T2SS M-type protein YghD) (Putative extracytoplasmic function protein C) (Putative general secretion pathway M-type protein YghD)	0.154767
feoA	TCONS_00001714	Ferrous iron transport protein A	3.86665		hybG	TCONS_00003814	Hydrogenase-2 operon protein HybG	0.377259
glgA	TCONS_00004050	Glycogen synthase (EC 2.4.1.21) (Starch [bacterial glycogen] synthase)	2.01627		hybB	TCONS_00003819	Probable Ni/Fe-hydrogenase 2 b-type cytochrome subunit	0.497187
glgC	TCONS_00004051	Glucose-1-phosphate adenylyltransferase (EC 2.7.7.27) (ADP-glucose pyrophosphorylase) (ADPGlc PPase) (ADP-glucose synthase)	2.69036		ygiQ	TCONS_00003828	UPF0313 protein YgiQ	0.293984
glgB	TCONS_00004053	1,4-alpha-glucan branching enzyme GlgB (EC 2.4.1.18) (1,4-alpha-D-glucan:1,4-alpha-D-glucan 6-glucosyl-transferase) (Alpha-(1->4)-glucan branching enzyme) (Glycogen branching enzyme) (BE)	2.03497		ygiS	TCONS_00003832	Probable deoxycholate-binding periplasmic protein YgiS	0.33025
glgX	TCONS_00004052	Glycogen debranching enzyme (EC 3.2.1.-) (Glycogen operon protein GlgX)	2.2179		parE	TCONS_00003838	DNA topoisomerase 4 subunit B (EC 5.99.1.3) (Topoisomerase IV subunit B)	0.427911
yhhY	TCONS_00001727	Uncharacterized N-acetyltransferase YhhY (EC 2.3.1.-)	2.67937		bacA	TCONS_00003851	NA	0.43351
ggt	TCONS_00004061	Gamma-glutamyltranspeptidase (EC 2.3.2.2) (Glutathione hydrolase) (EC 3.4.19.13) [Cleaved into: Gamma-glutamyltranspeptidase large chain; Gamma-glutamyltranspeptidase small chain]	2.97978		folB	TCONS_00003852	Dihydroneopterin aldolase (DHNA) (EC 4.1.2.25) (7,8-dihydroneopterin 2'-epimerase) (7,8-dihydroneopterin aldolase) (7,8-dihydroneopterin epimerase) (EC 5.1.99.8) (Dihydroneopterin epimerase)	0.418686
yhhA	TCONS_00001734	Uncharacterized protein YhhA (ORFQ)	4.76149		tsaD	TCONS_00003854	tRNA N6-adenosine threonylcarbamoyltransferase (EC 2.3.1.234) (N6-L-threonylcarbamoyladenine synthase) (t(6)A synthase) (t(6)A37 threonylcarbamoyladenosine biosynthesis protein TsaD) (tRNA threonylcarbamoyladenosine biosynthesis protein TsaD)	0.451577
ugpB	TCONS_00004066	sn-glycerol-3-phosphate-binding periplasmic protein UgpB	2.48902		rpsU	TCONS_00001554	30S ribosomal protein S21	0.191105
rhsB	TCONS_00001750	Protein RhsB	3.00635		dnaG	TCONS_00001555	DNA primase (EC 2.7.7.-)	0.371701
rbbA	TCONS_00004081	Ribosome-associated ATPase (Ribosomal bound ATPase)	2.02886		yqjH	TCONS_00003856	NADPH-dependent ferric-chelate reductase (EC 1.16.1.9) (Ferric siderophore reductase)	0.465674
yhiI	TCONS_00004082	Uncharacterized protein YhiI	2.34155		ebgA	TCONS_00001561	Evolved beta-galactosidase subunit alpha (Beta-gal) (EC 3.2.1.23) (Lactase)	0.311557
yhiM	TCONS_00001754	Inner membrane protein YhiM	4.7969		ebgC	TCONS_00001562	Evolved beta-galactosidase subunit beta	0.284988
uspB	TCONS_00004086	Universal stress protein B	3.26009		ygjI	TCONS_00001563	Inner membrane transporter YgjI	0.396063
uspA	TCONS_00001756	Universal stress protein A	3.08306		yraQ	TCONS_00003882	UPF0718 protein YraQ	0.307324
slp	TCONS_00001767	Outer membrane protein slp	3.37327		yhbU	TCONS_00001612	Uncharacterized protease YhbU (EC 3.4.-.-)	0.444066
hdeB	TCONS_00004092	Acid stress chaperone HdeB (10K-L protein)	2.69767		yhbV	TCONS_00001613	Uncharacterized protein YhbV	0.31068
hdeA	TCONS_00004093	Acid stress chaperone HdeA (10K-S protein)	3.18404		mtr	TCONS_00003887	Tryptophan-specific transport protein (Tryptophan permease)	0.427733
hdeD	TCONS_00001769	Protein HdeD	2.57455		deaD	TCONS_00003888	ATP-dependent RNA helicase DeaD (EC 3.6.4.13) (Cold-shock DEAD box protein A) (Translation factor W2)	0.366013
gadE	TCONS_00001770	Transcriptional regulator GadE	2.40582		rpsO	TCONS_00003892	30S ribosomal protein S15	0.330436
gadW	TCONS_00004095	HTH-type transcriptional regulator GadW	4.4443		truB	TCONS_00003893	tRNA pseudouridine synthase B (EC 5.4.99.25) (Protein p35) (tRNA pseudouridine(55) synthase) (Psi55 synthase) (tRNA pseudouridylate synthase) (tRNA-uridine isomerase)	0.493977
gadX	TCONS_00004096	HTH-type transcriptional regulator GadX	5.0073		rbfA	TCONS_00003894	Ribosome-binding factor A (Protein P15B)	0.417426
gadA	TCONS_00004097	Glutamate decarboxylase alpha (GAD-alpha) (EC 4.1.1.15)	9.25641		infB	TCONS_00003895	Translation initiation factor IF-2	0.374355
yhjD	TCONS_00001776	Inner membrane protein YhjD	2.67825		nusA	TCONS_00003896	Transcription termination/antitermination protein NusA (N utilization substance protein A) (Transcription termination/antitermination L factor)	0.348926
yhjG	TCONS_00004100	Uncharacterized protein YhjG	3.41064		rimP	TCONS_00003897	Ribosome maturation factor RimP	0.401968
yhjR	TCONS_00004110	Uncharacterized protein YhjR	4.04991		secG	TCONS_00003901	Protein-export membrane protein SecG (P12) (Preprotein translocase band 1 subunit)	0.363723
bcsE	TCONS_00001779	Protein BcsE homolog	2.30264		yhbY	TCONS_00001617	RNA-binding protein YhbY	0.489955
dppD	TCONS_00004113	Dipeptide transport ATP-binding protein DppD	2.92182		greA	TCONS_00003906	Transcription elongation factor GreA (Transcript cleavage factor GreA)	0.392744
dppB	TCONS_00004115	Dipeptide transport system permease protein DppB	4.145		obgE	TCONS_00003907	GTPase ObgE/CgtA (EC 3.6.5.-) (GTP-binding protein Obg)	0.248277
dppA	TCONS_00004116	Periplasmic dipeptide transport protein (Dipeptide-binding protein) (DBP)	4.08684		yhbE	TCONS_00003908	Uncharacterized inner membrane transporter YhbE	0.345861
yhjY	TCONS_00004120	Uncharacterized protein YhjY	2.81067		rpmA	TCONS_00003909	50S ribosomal protein L27	0.211957
yiaG	TCONS_00001788	Uncharacterized HTH-type transcriptional regulator YiaG	5.44865		rplU	TCONS_00003910	50S ribosomal protein L21	0.21869
xylF	TCONS_00001794	D-xylose-binding periplasmic protein	4.04095		murA	TCONS_00003911	UDP-N-acetylglucosamine 1-carboxyvinyltransferase (EC 2.5.1.7) (Enoylpyruvate transferase) (UDP-N-acetylglucosamine enolpyruvyl transferase) (EPT)	0.288717
xylG	TCONS_00001795	Xylose import ATP-binding protein XylG (EC 3.6.3.17)	7.67734		ibaG	TCONS_00003912	Acid stress protein IbaG	0.203684
ysaA	TCONS_00004133	Putative electron transport protein YsaA	2.20078		mlaD	TCONS_00003915	Probable phospholipid ABC transporter-binding protein MlaD	0.456077
sgbH	TCONS_00001806	3-keto-L-gulonate-6-phosphate decarboxylase SgbH (KGPDC) (EC 4.1.1.85) (3-dehydro-L-gulonate-6-phosphate decarboxylase)	3.41164		mlaE	TCONS_00003916	Probable phospholipid ABC transporter permease protein MlaE	0.465118
aldB	TCONS_00004139	Aldehyde dehydrogenase B (EC 1.2.1.-)	5.68018		npr	TCONS_00001631	NA	0.491621
yibF	TCONS_00004143	Uncharacterized GST-like protein YibF	2.89269		yhcC	TCONS_00003921	Protein YhcC	0.346274
yibH	TCONS_00004144	Inner membrane protein YibH	2.48795		rpsI	TCONS_00003931	30S ribosomal protein S9	0.171198
yibT	TCONS_00004146	Uncharacterized protein YibT	7.09911		rplM	TCONS_00003932	50S ribosomal protein L13	0.21797
nlpA	TCONS_00004176	Lipoprotein 28	2.38898		mreD	TCONS_00003943	Rod shape-determining protein MreD	0.397169
yidF	TCONS_00004188	Uncharacterized protein YidF	3.71087		mreC	TCONS_00003944	Cell shape-determining protein MreC (Cell shape protein MreC) (Rod shape-determining protein MreC)	0.357917
yidG	TCONS_00004189	Inner membrane protein YidG	4.29563		mreB	TCONS_00003945	Rod shape-determining protein MreB	0.351536
ibpB	TCONS_00004196	Small heat shock protein IbpB (16 kDa heat shock protein B)	2.77592		accB	TCONS_00001654	Biotin carboxyl carrier protein of acetyl-CoA carboxylase (BCCP)	0.29495
tnaA	TCONS_00001869	Tryptophanase (EC 4.1.99.1) (L-tryptophan indole-lyase) (TNase)	3.8797		accC	TCONS_00001655	Biotin carboxylase (EC 6.3.4.14) (Acetyl-CoA carboxylase subunit A) (ACC) (EC 6.4.1.2)	0.262178
tnaB	TCONS_00001870	Low affinity tryptophan permease	3.55095		panF	TCONS_00001657	Sodium/pantothenate symporter (Pantothenate permease)	0.276625
mdtL	TCONS_00001871	Multidrug resistance protein MdtL	2.43638		prmA	TCONS_00001658	Ribosomal protein L11 methyltransferase (L11 Mtase) (EC 2.1.1.-)	0.242588
ravA	TCONS_00004238	ATPase RavA (EC 3.6.3.-) (Regulatory ATPase variant A)	2.14513		dusB	TCONS_00001659	tRNA-dihydrouridine synthase B (EC 1.3.1.-)	0.252551
yieP	TCONS_00004240	Uncharacterized HTH-type transcriptional regulator YieP	2.07065		fis	TCONS_00001660	DNA-binding protein Fis (Factor-for-inversion stimulation protein) (Hin recombinational enhancer-binding protein)	0.223474
yifN-1	TCONS_00004245	NA	2.40118		rrfF	TCONS_00003948	NA	0.371655
aslA	TCONS_00004248	Arylsulfatase (AS) (EC 3.1.6.1) (Aryl-sulfate sulphohydrolase)	2.49032		rplQ	TCONS_00003964	50S ribosomal protein L17	0.286847
yigF	TCONS_00004255	Uncharacterized protein YigF	2.15182		rpoA	TCONS_00003965	DNA-directed RNA polymerase subunit alpha (RNAP subunit alpha) (EC 2.7.7.6) (RNA polymerase subunit alpha) (Transcriptase subunit alpha)	0.331836
ysgA	TCONS_00004261	Putative carboxymethylenebutenolidase (EC 3.1.1.45) (Dienelactone hydrolase) (DLH)	2.93622		rpsD	TCONS_00003966	30S ribosomal protein S4	0.323619
mobB	TCONS_00004265	Molybdopterin-guanine dinucleotide biosynthesis adapter protein (MGD biosynthesis adapter protein) (Molybdenum cofactor biosynthesis adapter protein) (Moco biosynthesis adapter protein) (Molybdopterin-guanine dinucleotide biosynthesis protein B)	2.55315		rpsK	TCONS_00003967	30S ribosomal protein S11	0.323643
yihS	TCONS_00004278	Sulfoquinovose isomerase (SQ isomerase) (EC 5.3.1.31)	3.73292		rpsM	TCONS_00003968	30S ribosomal protein S13	0.298589
yihT	TCONS_00004279	Sulfofructosephosphate aldolase (SFP aldolase) (EC 4.1.2.57)	8.69898		rpmJ	TCONS_00003969	50S ribosomal protein L36 (Ribosomal protein B)	0.364029
frvX	TCONS_00004286	Putative aminopeptidase FrvX (EC 3.4.11.-)	2.02105		secY	TCONS_00003970	Protein translocase subunit SecY	0.391716
rhaR	TCONS_00001982	HTH-type transcriptional activator RhaR (L-rhamnose operon transcriptional activator RhaR)	2.30751		rplO	TCONS_00003971	50S ribosomal protein L15	0.316595
kdgT	TCONS_00001984	2-keto-3-deoxygluconate permease (KDG permease)	4.45524		rpmD	TCONS_00003972	50S ribosomal protein L30	0.234336
yiiS	TCONS_00001992	UPF0381 protein YiiS	2.68601		rpsE	TCONS_00003973	30S ribosomal protein S5	0.289039
uspD	TCONS_00001993	Universal stress protein D	2.30454		rplR	TCONS_00003974	50S ribosomal protein L18	0.240914
gldA	TCONS_00004312	Glycerol dehydrogenase (GDH) (GLDH) (EC 1.1.1.6)	3.88245		rplF	TCONS_00003975	50S ribosomal protein L6	0.255254
fsaB	TCONS_00004313	Fructose-6-phosphate aldolase 2 (EC 4.1.2.-) (Fructose-6-phosphate aldolase B) (FSAB)	2.45422		rpsH	TCONS_00003976	30S ribosomal protein S8	0.226928
thiF	TCONS_00004327	Sulfur carrier protein ThiS adenylyltransferase (EC 2.7.7.73)	2.06951		rpsN	TCONS_00003977	30S ribosomal protein S14	0.226027
yjaB	TCONS_00004334	Uncharacterized N-acetyltransferase YjaB (EC 2.3.1.-)	2.07242		rplE	TCONS_00003978	50S ribosomal protein L5	0.259803
psiE	TCONS_00002059	Protein PsiE	3.08123		rplX	TCONS_00003979	50S ribosomal protein L24	0.283463
xylE	TCONS_00004341	D-xylose-proton symporter (D-xylose transporter)	2.38598		rplN	TCONS_00003980	50S ribosomal protein L14	0.322741
yjbJ	TCONS_00002069	UPF0337 protein YjbJ	3.13881		rpsQ	TCONS_00003981	30S ribosomal protein S17	0.367106
qorA	TCONS_00004347	Quinone oxidoreductase 1 (EC 1.6.5.5) (NADPH:quinone reductase 1) (Zeta-crystallin homolog protein)	3.98084		rpmC	TCONS_00003982	50S ribosomal protein L29	0.447555
yjbQ	TCONS_00002078	UPF0047 protein YjbQ	3.47023		rplP	TCONS_00003983	50S ribosomal protein L16	0.451955
yjbR	TCONS_00002079	Uncharacterized protein YjbR	2.9837		rpsC	TCONS_00003984	30S ribosomal protein S3	0.445616
ryjA	TCONS_00004352	NA	6.31175		rplV	TCONS_00003985	50S ribosomal protein L22	0.268745
acs	TCONS_00004356	Acetyl-coenzyme A synthetase (AcCoA synthetase) (Acs) (EC 6.2.1.1) (Acetate--CoA ligase) (Acyl-activating enzyme)	2.10183		rpsS	TCONS_00003986	30S ribosomal protein S19	0.32227
nrfA	TCONS_00002085	Cytochrome c-552 (EC 1.7.2.2) (Ammonia-forming cytochrome c nitrite reductase) (Cytochrome c nitrite reductase)	3.07045		rplB	TCONS_00003987	50S ribosomal protein L2	0.274296
nrfB	TCONS_00002086	Cytochrome c-type protein NrfB	2.47774		rplW	TCONS_00003988	50S ribosomal protein L23	0.238038
mdtO	TCONS_00004360	Multidrug resistance protein MdtO	3.48774		rplD	TCONS_00003989	50S ribosomal protein L4	0.238726
yjcZ	TCONS_00002096	Uncharacterized protein YjcZ	3.10677		rplC	TCONS_00003990	50S ribosomal protein L3	0.215993
crfC	TCONS_00002095	Clamp-binding protein CrfC (Clamp-binding sister replication fork colocalization protein)	3.36357		rpsJ	TCONS_00003991	30S ribosomal protein S10	0.214444
melA	TCONS_00002099	Alpha-galactosidase (EC 3.2.1.22) (Melibiase)	3.41114		tufA	TCONS_00003997	Elongation factor Tu 1 (EF-Tu 1) (Bacteriophage Q beta RNA-directed RNA polymerase subunit III) (P-43)	0.439079
melB	TCONS_00002100	Melibiose carrier protein (Melibiose permease) (Melibiose transporter) (Na+ (Li+)/melibiose symporter) (Thiomethylgalactoside permease II)	2.64509		fusA	TCONS_00003998	Elongation factor G (EF-G)	0.298983
yjdI	TCONS_00002101	Uncharacterized protein YjdI	3.57445		rpsG	TCONS_00003999	30S ribosomal protein S7	0.201922
yjdJ	TCONS_00002102	Uncharacterized protein YjdJ	3.10296		rpsL	TCONS_00004000	30S ribosomal protein S12	0.201458
yjeJ	TCONS_00004411	Uncharacterized protein YjeJ	2.87364		tusB	TCONS_00004001	Protein TusB (tRNA 2-thiouridine synthesizing protein B)	0.477694
sugE	TCONS_00002112	Quaternary ammonium compound-resistance protein SugE	2.04849		fkpA	TCONS_00004005	FKBP-type peptidyl-prolyl cis-trans isomerase FkpA (PPIase) (EC 5.2.1.8) (Rotamase)	0.473328
blc	TCONS_00004413	Outer membrane lipoprotein Blc	2.29925		slyD	TCONS_00004006	FKBP-type peptidyl-prolyl cis-trans isomerase SlyD (PPIase) (EC 5.2.1.8) (Histidine-rich protein) (Metallochaperone SlyD) (Rotamase) (Sensitivity to lysis protein D) (WHP)	0.479857
yjeO	TCONS_00002116	Inner membrane protein YjeO	3.65152		yheS	TCONS_00001689	Uncharacterized ABC transporter ATP-binding protein YheS	0.357311
aidB	TCONS_00002144	Putative acyl-CoA dehydrogenase AidB (EC 1.3.99.-)	11.4225		ppiA	TCONS_00004015	Peptidyl-prolyl cis-trans isomerase A (PPIase A) (EC 5.2.1.8) (Cyclophilin A) (Rotamase A)	0.479811
bsmA	TCONS_00004424	Lipoprotein BsmA (Biofilm stress and motility protein)	2.85956		dam	TCONS_00004027	DNA adenine methylase (EC 2.1.1.72) (DNA adenine methyltransferase) (Deoxyadenosyl-methyltransferase) (M.EcoDam)	0.44547
ytfH	TCONS_00002159	Uncharacterized HTH-type transcriptional regulator YtfH	7.37762		aroB	TCONS_00004029	3-dehydroquinate synthase (EC 4.2.3.4)	0.441685
cysQ	TCONS_00002160	3'(2'),5'-bisphosphate nucleotidase CysQ (EC 3.1.3.7) (3'(2'),5-bisphosphonucleoside 3'(2')-phosphohydrolase) (3'-phosphoadenosine 5'-phosphate phosphatase) (PAP phosphatase) (DPNPase)	2.3112		aroK	TCONS_00004030	Shikimate kinase 1 (SK 1) (EC 2.7.1.71) (Shikimate kinase I) (SKI)	0.417056
ytfK	TCONS_00002162	Uncharacterized protein YtfK	4.11008		mrcA	TCONS_00001706	Penicillin-binding protein 1A (PBP-1a) (PBP1a) [Includes: Penicillin-insensitive transglycosylase (EC 2.4.2.-) (Peptidoglycan TGase); Penicillin-sensitive transpeptidase (EC 3.4.-.-) (DD-transpeptidase)]	0.291567
msrA	TCONS_00004436	Peptide methionine sulfoxide reductase MsrA (Protein-methionine-S-oxide reductase) (EC 1.8.4.11) (Peptide-methionine (S)-S-oxide reductase) (Peptide Met(O) reductase)	3.32795		yhgF	TCONS_00001713	Protein YhgF	0.271284
yjgL	TCONS_00002179	Uncharacterized protein YjgL	3.04424		nfuA	TCONS_00001721	Fe/S biogenesis protein NfuA	0.291758
ahr	TCONS_00004461	Aldehyde reductase Ahr (EC 1.1.1.2) (Zinc-dependent alcohol dehydrogenase Ahr)	3.316		yhgN	TCONS_00001726	UPF0056 inner membrane protein YhgN	0.4052
yjhB	TCONS_00002190	Putative metabolite transport protein YjhB	7.67278		nikA	TCONS_00001744	Nickel-binding periplasmic protein	0.311257
yjhC	TCONS_00002191	Uncharacterized oxidoreductase YjhC (EC 1.-.-.-)	3.38766		nikB	TCONS_00001745	Nickel transport system permease protein NikB	0.268944
insO-1	TCONS_00002195	NA	3.70321		nikC	TCONS_00001746	Nickel transport system permease protein NikC	0.336128
fecD	TCONS_00004468	Fe(3+) dicitrate transport system permease protein FecD (Iron(III) dicitrate transport system permease protein FecD)	2.90077		nikD	TCONS_00001747	Nickel import ATP-binding protein NikD (EC 3.6.3.24)	0.479635
fecC	TCONS_00004469	Fe(3+) dicitrate transport system permease protein FecC (Iron(III) dicitrate transport system permease protein FecC)	4.0065		nikE	TCONS_00001748	Nickel import ATP-binding protein NikE (EC 3.6.3.24)	0.313245
fecI	TCONS_00004473	Probable RNA polymerase sigma factor FecI	4.33201		nikR	TCONS_00001749	Nickel-responsive regulator	0.226901
fecR	TCONS_00004472	Protein FecR	4.66189		pitA	TCONS_00001755	Low-affinity inorganic phosphate transporter 1	0.280568
insA	TCONS_00002197	NA	4.82988		rlmJ	TCONS_00001758	Ribosomal RNA large subunit methyltransferase J (EC 2.1.1.266) (23S rRNA (adenine(2030)-N6)-methyltransferase) (23S rRNA m6A2030 methyltransferase)	0.419602
yjhU	TCONS_00004474	Uncharacterized transcriptional regulator YjhU	2.33126		arsR	TCONS_00001762	Arsenical resistance operon repressor	0.204325
yjhF	TCONS_00004475	Uncharacterized permease YjhF	4.35605		arsC	TCONS_00001764	Arsenate reductase (EC 1.20.4.1) (Arsenical pump modifier)	0.440555
yjhG	TCONS_00004476	Uncharacterized protein YjhG (EC 4.-.-.-)	2.64206		yhjX	TCONS_00004119	Uncharacterized MFS-type transporter YhjX	0.134038
yjhI	TCONS_00004478	Uncharacterized HTH-type transcriptional regulator YjhI	2.92761		yiaD	TCONS_00001786	Probable lipoprotein YiaD	0.158675
sgcR	TCONS_00004480	Putative sgc region transcriptional regulator	4.7794		cspA	TCONS_00001789	Cold shock protein CspA (CSP-A) (7.4 kDa cold shock protein) (CS7.4)	0.27283
sgcX	TCONS_00004487	Putative aminopeptidase SgcX (EC 3.4.11.-)	2.58733		insJ	TCONS_00001790	Insertion element IS150 uncharacterized 19.7 kDa protein (ORFA)	0.412572
sgcQ	TCONS_00004484	Putative sgc region protein SgcQ	3.03902		glyS	TCONS_00004125	Glycine--tRNA ligase beta subunit (EC 6.1.1.14) (Glycyl-tRNA synthetase beta subunit) (GlyRS)	0.356604
sgcQ	TCONS_00004483	Putative sgc region protein SgcQ	3.91049		glyQ	TCONS_00004126	Glycine--tRNA ligase alpha subunit (EC 6.1.1.14) (Glycyl-tRNA synthetase alpha subunit) (GlyRS)	0.394831
nanS	TCONS_00004493	Probable 9-O-acetyl-N-acetylneuraminic acid deacetylase (Neu5,9Ac2 deacetylase) (EC 3.1.1.-) (Probable 9-O-acetyl-N-acetylneuraminate esterase) (Probable sialyl esterase NanS)	4.35158		trmL	TCONS_00001826	tRNA (cytidine(34)-2'-O)-methyltransferase (EC 2.1.1.207) (tRNA (cytidine/uridine-2'-O-)-methyltransferase TrmL)	0.471651
nanM	TCONS_00004494	N-acetylneuraminate epimerase (EC 5.1.3.24) (N-acetylneuraminate mutarotase) (Neu5Ac mutarotase) (Sialic acid epimerase)	15.9629		yibN	TCONS_00004151	Uncharacterized protein YibN	0.432047
fimE	TCONS_00002202	Type 1 fimbriae regulatory protein FimE	7.23038		yibQ	TCONS_00001829	Uncharacterized protein YibQ	0.376546
fimA	TCONS_00002203	Type-1 fimbrial protein, A chain (Type-1A pilin)	4.49716		waaC	TCONS_00001832	NA	0.458799
fimG	TCONS_00002208	Protein FimG	2.41033		waaL	TCONS_00001833	NA	0.40078
fimH	TCONS_00002209	Protein FimH	2.0585		waaG	TCONS_00004164	NA	0.458889
uxuR	TCONS_00002212	Uxu operon transcriptional regulator	2.25608		waaA	TCONS_00001834	3-deoxy-D-manno-octulosonic acid transferase (Kdo transferase) (EC 2.4.99.12) (EC 2.4.99.13) (Bifunctional Kdo transferase) (Kdo-lipid IV(A) 3-deoxy-D-manno-octulosonic acid transferase) (Lipid IV(A) 3-deoxy-D-manno-octulosonic acid transferase)	0.427002
yjiC	TCONS_00004497	Uncharacterized protein YjiC	2.79532		rpmG	TCONS_00004167	50S ribosomal protein L33	0.305173
iraD	TCONS_00002213	Anti-adapter protein IraD	4.13234		rpmB	TCONS_00004168	50S ribosomal protein L28	0.214603
yjiH	TCONS_00004501	Uncharacterized protein YjiH	3.41243		dfp	TCONS_00001836	NA	0.38
kptA	TCONS_00002214	RNA 2'-phosphotransferase (EC 2.7.1.-)	2.76619		dut	TCONS_00001837	Deoxyuridine 5'-triphosphate nucleotidohydrolase (dUTPase) (EC 3.6.1.23) (dUTP pyrophosphatase)	0.358222
yjiJ	TCONS_00004502	Uncharacterized protein YjiJ	3.45587		slmA	TCONS_00001838	Nucleoid occlusion factor SlmA (Protein Ttk) (Synthetically lethal with a defective Min system protein A)	0.254257
yjiN	TCONS_00004506	Uncharacterized protein YjiN	3.8328		rph-1	TCONS_00004171	NA	0.271272
mdtM	TCONS_00004507	Multidrug resistance protein MdtM	2.93295		yicC	TCONS_00001839	UPF0701 protein YicC	0.448829
yjiP-1	TCONS_00002215	NA	3.59577		spoT	TCONS_00001844	Bifunctional (p)ppGpp synthase/hydrolase SpoT [Includes: GTP pyrophosphokinase (EC 2.7.6.5) ((p)ppGpp synthase) (ATP:GTP 3'-pyrophosphotransferase) (Stringent response-like protein) (ppGpp synthase II); Guanosine-3',5'-bis(diphosphate) 3'-pyrophosphohydrolase (EC 3.1.7.2) (Penta-phosphate guanosine-3'-pyrophosphohydrolase) ((ppGpp)ase)]	0.48155
yjiT-1	TCONS_00002217	NA	2.85348		trmH	TCONS_00001845	tRNA (guanosine(18)-2'-O)-methyltransferase (EC 2.1.1.34) (tRNA [Gm18] methyltransferase)	0.367896
yjiV-1	TCONS_00002218	NA	2.43046		recG	TCONS_00001846	ATP-dependent DNA helicase RecG (EC 3.6.4.12)	0.472139
mrr	TCONS_00002220	Mrr restriction system protein (EcoKMrr)	2.30942		xanP	TCONS_00001847	Xanthine permease XanP	0.381435
yjiA	TCONS_00004515	Uncharacterized GTP-binding protein YjiA	3.92182		uhpB	TCONS_00004182	Signal transduction histidine-protein kinase/phosphatase UhpB (EC 2.7.13.3) (EC 3.1.3.-)	0.317579
yjiY	TCONS_00004517	Inner membrane protein YjiY	4.66658		uhpA	TCONS_00004183	Transcriptional regulatory protein UhpA	0.304409
tsr	TCONS_00002221	Methyl-accepting chemotaxis protein I (MCP-I) (Serine chemoreceptor protein)	3.73547		ilvN	TCONS_00004184	Acetolactate synthase isozyme 1 small subunit (EC 2.2.1.6) (Acetohydroxy-acid synthase I small subunit) (AHAS-I) (ALS-I)	0.100901
lgoT	TCONS_00004518	Probable L-galactonate transporter (Galactonate:H(+) symporter)	2.60696		recF	TCONS_00004207	DNA replication and repair protein RecF	0.408728
dnaT	TCONS_00004523	Primosomal protein 1 (Primosomal protein I)	2.00179		rpmH	TCONS_00001863	50S ribosomal protein L34	0.175616
yjjP	TCONS_00004525	Inner membrane protein YjjP	2.83853		rnpA	TCONS_00001864	Ribonuclease P protein component (RNase P protein) (RNaseP protein) (EC 3.1.26.5) (Protein C5)	0.139773
yjjB	TCONS_00004524	UPF0442 protein YjjB (Protein P-14)	4.6352		yidD	TCONS_00001865	Putative membrane protein insertion efficiency factor	0.241478
bglJ	TCONS_00002224	Transcriptional activator protein BglJ	4.34281		yidC	TCONS_00001866	Membrane protein insertase YidC (Foldase YidC) (Inner membrane protein YidC) (Membrane integrase YidC) (Oxa1Ec)	0.194702
fhuF	TCONS_00004526	Ferric iron reductase protein FhuF	2.32879		adeP	TCONS_00004210	Adenine permease AdeP	0.316241
yjjZ	TCONS_00002225	Uncharacterized protein YjjZ	2.38907		atpB	TCONS_00004231	ATP synthase subunit a (ATP synthase F0 sector subunit a) (F-ATPase subunit 6)	0.369785
osmY	TCONS_00002230	Osmotically-inducible protein Y	5.73346		atpI	TCONS_00004232	ATP synthase protein I	0.352252
yjjU	TCONS_00002232	Uncharacterized protein YjjU (EC 3.1.1.-)	2.99364		mnmG	TCONS_00004234	tRNA uridine 5-carboxymethylaminomethyl modification enzyme MnmG (Glucose-inhibited division protein A)	0.376972
yjjV	TCONS_00002233	Uncharacterized metal-dependent hydrolase YjjV (EC 3.1.-.-)	3.12626		asnC	TCONS_00004236	Regulatory protein AsnC	0.28509
yjjW	TCONS_00004531	Putative glycyl-radical enzyme activating enzyme YjjW (GRE activating enzyme YjjW) (EC 1.97.1.-)	2.58021		kup	TCONS_00001879	Low affinity potassium transport system protein kup (Kup system potassium uptake protein)	0.369479
deoC	TCONS_00002234	Deoxyribose-phosphate aldolase (DERA) (EC 4.1.2.4) (2-deoxy-D-ribose 5-phosphate aldolase) (Phosphodeoxyriboaldolase) (Deoxyriboaldolase)	2.53562		rbsK	TCONS_00001884	Ribokinase (RK) (EC 2.7.1.15)	0.483538
deoA	TCONS_00002235	Thymidine phosphorylase (EC 2.4.2.4) (TdRPase)	3.4633		yifE	TCONS_00001892	UPF0438 protein YifE	0.484173
deoB	TCONS_00002236	Phosphopentomutase (EC 5.4.2.7) (Phosphodeoxyribomutase)	2.20111		ppiC	TCONS_00004244	Peptidyl-prolyl cis-trans isomerase C (PPIase C) (EC 5.2.1.8) (Par10) (Parvulin) (Rotamase C)	0.365472
yjjJ	TCONS_00002238	Putative kinase YjjJ (EC 2.-.-.-)	2.80023		rep	TCONS_00001901	ATP-dependent DNA helicase Rep (EC 3.6.4.12)	0.416068
slt	TCONS_00002242	Soluble lytic murein transglycosylase (EC 4.2.2.n1) (Exomuramidase) (Peptidoglycan lytic exotransglycosylase) (Slt70)	2.70591		rho	TCONS_00001903	Transcription termination factor Rho (EC 3.6.4.-) (ATP-dependent helicase Rho)	0.305594
creD	TCONS_00002248	Inner membrane protein CreD	2.05836		wecA	TCONS_00001904	Undecaprenyl-phosphate alpha-N-acetylglucosaminyl 1-phosphate transferase (EC 2.7.8.33) (UDP-GlcNAc:undecaprenyl-phosphate GlcNAc-1-phosphate transferase) (Undecaprenyl-phosphate GlcNAc-1-phosphate transferase)	0.464147
arcA	TCONS_00004538	Aerobic respiration control protein ArcA (Dye resistance protein)	2.05878		wzzE	TCONS_00001905	ECA polysaccharide chain length modulation protein	0.409401
yjjY	TCONS_00002249	Uncharacterized protein YjjY	4.21479		wecB	TCONS_00001906	UDP-N-acetylglucosamine 2-epimerase (EC 5.1.3.14) (Bacteriophage N4 adsorption protein C) (UDP-GlcNAc-2-epimerase)	0.368061
					wecC	TCONS_00001907	UDP-N-acetyl-D-mannosamine dehydrogenase (EC 1.1.1.336) (UDP-ManNAc 6-dehydrogenase)	0.351124
List of Neutrally regulated Genes in MGpcnB (2250)					rffG	TCONS_00001908	dTDP-glucose 4,6-dehydratase 2 (EC 4.2.1.46)	0.414569
Gene	Transcript_id	Protein_Names	Fold Change		rffH	TCONS_00001909	Glucose-1-phosphate thymidylyltransferase 2 (G1P-TT 2) (EC 2.7.7.24) (dTDP-glucose pyrophosphorylase 2) (dTDP-glucose synthase 2)	0.484421
thrA	TCONS_00000002	Bifunctional aspartokinase/homoserine dehydrogenase 1 (Aspartokinase I/homoserine dehydrogenase I) (AKI-HDI) [Includes: Aspartokinase (EC 2.7.2.4); Homoserine dehydrogenase (EC 1.1.1.3)]	0.834853		wecD	TCONS_00001910	dTDP-fucosamine acetyltransferase (EC 2.3.1.210) (TDP-fucosamine acetyltransferase) (dTDP-4-amino-4,6-dideoxy-D-galactose acyltransferase)	0.45819
yaaX	TCONS_00000005	Uncharacterized protein YaaX	1.81841		wzyE	TCONS_00001914	Probable ECA polymerase	0.407712
yaaA	TCONS_00002251	UPF0246 protein YaaA	1.06569		yifK	TCONS_00001916	Probable transport protein YifK	0.400682
talB	TCONS_00000006	Transaldolase B (EC 2.2.1.2)	1.45963		pldA	TCONS_00001931	Phospholipase A1 (EC 3.1.1.32) (EC 3.1.1.4) (Detergent-resistant phospholipase A) (DR-phospholipase A) (Outer membrane phospholipase A) (OM PLA) (OMPLA) (Phosphatidylcholine 1-acylhydrolase)	0.405378
mog	TCONS_00000007	Molybdopterin adenylyltransferase (MPT adenylyltransferase) (EC 2.7.7.75)	1.36653		recQ	TCONS_00001932	ATP-dependent DNA helicase RecQ (EC 3.6.4.12)	0.368757
satP	TCONS_00002253	Succinate-acetate/proton symporter SatP (Succinate-acetate transporter protein)	1.27148		tatC	TCONS_00001945	Sec-independent protein translocase protein TatC	0.482675
yaaW	TCONS_00002254	UPF0174 protein YaaW	1.24125		rrfA	TCONS_00001957	NA	0.385429
dnaJ	TCONS_00000009	Chaperone protein DnaJ (HSP40) (Heat shock protein J)	1.40094		srkA	TCONS_00001959	Stress response kinase A (EC 2.7.11.1) (Serine/threonine protein kinase YihE) (Serine/threonine-protein kinase SrkA)	0.489712
nhaR	TCONS_00000013	Transcriptional activator protein NhaR (Na(+)/H(+) antiporter regulatory protein)	1.93244		dsbA	TCONS_00001960	Thiol:disulfide interchange protein DsbA	0.232929
ribF	TCONS_00000015	Riboflavin biosynthesis protein RibF [Includes: Riboflavin kinase (EC 2.7.1.26) (Flavokinase); FMN adenylyltransferase (EC 2.7.7.2) (FAD pyrophosphorylase) (FAD synthase)]	1.01474		yihG	TCONS_00004267	Probable acyltransferase YihG (EC 2.3.-.-)	0.382476
ileS	TCONS_00000016	Isoleucine--tRNA ligase (EC 6.1.1.5) (Isoleucyl-tRNA synthetase) (IleRS)	0.875313		glnA	TCONS_00004272	Glutamine synthetase (EC 6.3.1.2) (Glutamate--ammonia ligase)	0.317925
lspA	TCONS_00000017	Lipoprotein signal peptidase (EC 3.4.23.36) (Prolipoprotein signal peptidase) (Signal peptidase II) (SPase II)	1.31931		typA	TCONS_00001967	GTP-binding protein TypA/BipA (Tyrosine phosphorylated protein A)	0.187565
fkpB	TCONS_00000018	FKBP-type 16 kDa peptidyl-prolyl cis-trans isomerase (PPIase) (EC 5.2.1.8) (Rotamase)	1.26459		yiiF	TCONS_00001978	Uncharacterized protein YiiF	0.197348
ispH	TCONS_00000019	4-hydroxy-3-methylbut-2-enyl diphosphate reductase (EC 1.17.7.4)	0.828174		fdoI	TCONS_00004282	Formate dehydrogenase, cytochrome b556(fdo) subunit (Aerobic formate dehydrogenase cytochrome b556 subunit) (FDH-Z subunit gamma) (Formate dehydrogenase-O subunit gamma)	0.353875
rihC	TCONS_00000020	Non-specific ribonucleoside hydrolase RihC (EC 3.2.-.-) (Purine/pyrimidine ribonucleoside hydrolase)	1.57154		fdoH	TCONS_00004283	Formate dehydrogenase-O iron-sulfur subunit (Aerobic formate dehydrogenase iron-sulfur subunit) (FDH-Z subunit beta) (Formate dehydrogenase-O subunit beta)	0.402238
dapB	TCONS_00000021	4-hydroxy-tetrahydrodipicolinate reductase (HTPA reductase) (EC 1.17.1.8)	1.25021		fdoG	TCONS_00004284	Formate dehydrogenase-O major subunit (EC 1.2.1.2) (Aerobic formate dehydrogenase major subunit) (FDH-Z subunit alpha) (Formate dehydrogenase-O subunit alpha)	0.432082
carA	TCONS_00000022	Carbamoyl-phosphate synthase small chain (EC 6.3.5.5) (Carbamoyl-phosphate synthetase glutamine chain)	0.710864		menA	TCONS_00004303	1,4-dihydroxy-2-naphthoate octaprenyltransferase (DHNA-octaprenyltransferase) (EC 2.5.1.74)	0.481364
carB	TCONS_00000023	Carbamoyl-phosphate synthase large chain (EC 6.3.5.5) (Carbamoyl-phosphate synthetase ammonia chain)	1.0464		ftsN	TCONS_00004306	Cell division protein FtsN	0.417796
caiB	TCONS_00002263	L-carnitine CoA-transferase (EC 2.8.3.21) (Crotonobetainyl-CoA:carnitine CoA-transferase)	1.4368		priA	TCONS_00004308	Primosomal protein N' (EC 3.6.4.-) (ATP-dependent helicase PriA) (Replication factor Y)	0.424505
fixB	TCONS_00000026	Protein FixB	1.41262		rpmE	TCONS_00001995	50S ribosomal protein L31	0.279231
fixC	TCONS_00000027	Protein FixC	1.86664		frwC	TCONS_00002001	Fructose-like permease IIC component 2 (PTS system fructose-like EIIC component 2)	0.414586
kefF	TCONS_00000030	Glutathione-regulated potassium-efflux system ancillary protein KefF (Quinone oxidoreductase KefF) (EC 1.6.5.2)	1.98075		eptC	TCONS_00004316	Phosphoethanolamine transferase EptC (EC 2.7.-.-)	0.301165
kefC	TCONS_00000031	Glutathione-regulated potassium-efflux system protein KefC (K(+)/H(+) antiporter)	1.77127		coaA	TCONS_00004322	Pantothenate kinase (EC 2.7.1.33) (Pantothenic acid kinase) (Rts protein)	0.474601
apaH	TCONS_00002266	Bis(5'-nucleosyl)-tetraphosphatase [symmetrical] (EC 3.6.1.41) (Ap4A hydrolase) (Diadenosine 5',5'''-P1,P4-tetraphosphate pyrophosphohydrolase) (Diadenosine tetraphosphatase)	1.31041		tyrU	TCONS_00002021	NA	0.2004
apaG	TCONS_00002267	Protein ApaG	1.73496		tufB	TCONS_00002024	Elongation factor Tu 2 (EF-Tu 2) (Bacteriophage Q beta RNA-directed RNA polymerase subunit III) (P-43)	0.337134
rsmA	TCONS_00002268	Ribosomal RNA small subunit methyltransferase A (EC 2.1.1.182) (16S rRNA (adenine(1518)-N(6)/adenine(1519)-N(6))-dimethyltransferase) (16S rRNA dimethyladenosine transferase) (16S rRNA dimethylase) (High level kasugamycin resistance protein KsgA) (Kasugamycin dimethyltransferase) (S-adenosylmethionine-6-N', N'-adenosyl(rRNA) dimethyltransferase)	0.926098		secE	TCONS_00002025	Protein translocase subunit SecE	0.264298
pdxA	TCONS_00002269	4-hydroxythreonine-4-phosphate dehydrogenase (EC 1.1.1.262) (4-(phosphohydroxy)-L-threonine dehydrogenase)	1.09319		nusG	TCONS_00002026	Transcription termination/antitermination protein NusG	0.314355
surA	TCONS_00002270	Chaperone SurA (Peptidyl-prolyl cis-trans isomerase SurA) (PPIase SurA) (EC 5.2.1.8) (Rotamase SurA) (Survival protein A)	0.938105		rplK	TCONS_00002027	50S ribosomal protein L11	0.233443
lptD	TCONS_00002271	LPS-assembly protein LptD (Organic solvent tolerance protein)	1.00829		rplA	TCONS_00002028	50S ribosomal protein L1	0.290789
djlA	TCONS_00000033	Co-chaperone protein DjlA (DnaJ-like protein DjlA)	1.02217		rplJ	TCONS_00002029	50S ribosomal protein L10 (50S ribosomal protein L8)	0.410874
yabP-1	TCONS_00000034	NA	1.14199		rplL	TCONS_00002030	50S ribosomal protein L7/L12 (L8)	0.392649
rluA	TCONS_00002272	Ribosomal large subunit pseudouridine synthase A (EC 5.4.99.28) (EC 5.4.99.29) (23S rRNA pseudouridine(746) synthase) (rRNA pseudouridylate synthase A) (rRNA-uridine isomerase A) (tRNA pseudouridine(32) synthase)	1.01391		rpoB	TCONS_00002031	DNA-directed RNA polymerase subunit beta (RNAP subunit beta) (EC 2.7.7.6) (RNA polymerase subunit beta) (Transcriptase subunit beta)	0.376972
rapA	TCONS_00002273	RNA polymerase-associated protein RapA (EC 3.6.4.-) (ATP-dependent helicase HepA)	0.687531		thiG	TCONS_00004325	Thiazole synthase (EC 2.8.1.10)	0.496741
polB	TCONS_00002274	DNA polymerase II (Pol II) (EC 2.7.7.7)	1.82288		thiE	TCONS_00004328	Thiamine-phosphate synthase (TP synthase) (TPS) (EC 2.5.1.3) (Thiamine-phosphate pyrophosphorylase) (TMP pyrophosphorylase) (TMP-PPase)	0.206697
thiQ	TCONS_00002278	Thiamine import ATP-binding protein ThiQ (EC 3.6.3.-)	0.59667		zraP	TCONS_00004331	Zinc resistance-associated protein	0.440555
thiP	TCONS_00002279	Thiamine transport system permease protein ThiP	0.663147		purD	TCONS_00004332	Phosphoribosylamine--glycine ligase (EC 6.3.4.13) (GARS) (Glycinamide ribonucleotide synthetase) (Phosphoribosylglycinamide synthetase)	0.2674
thiB	TCONS_00002280	Thiamine-binding periplasmic protein	0.508634		purH	TCONS_00004333	Bifunctional purine biosynthesis protein PurH [Includes: Phosphoribosylaminoimidazolecarboxamide formyltransferase (EC 2.1.2.3) (AICAR transformylase); IMP cyclohydrolase (EC 3.5.4.10) (ATIC) (IMP synthase) (Inosinicase)]	0.205875
sgrR	TCONS_00002281	HTH-type transcriptional regulator SgrR	1.19055		dnaB	TCONS_00002074	Replicative DNA helicase (EC 3.6.4.12)	0.428344
sgrT	TCONS_00000037	Putative inhibitor of glucose uptake transporter SgrT	1.96079		ghxP	TCONS_00002083	Guanine/hypoxanthine permease GhxP	0.113145
setA	TCONS_00000039	Sugar efflux transporter A	1.81088		yjdN	TCONS_00004384	NA	0.411542
ilvI	TCONS_00000041	Acetolactate synthase isozyme 3 large subunit (EC 2.2.1.6) (AHAS-III) (ALS-III) (Acetohydroxy-acid synthase III large subunit)	1.42838		yjdM	TCONS_00004385	NA	0.254695
ilvH	TCONS_00000042	Acetolactate synthase isozyme 3 small subunit (EC 2.2.1.6) (ALS-III) (Acetohydroxy-acid synthase III small subunit) (AHAS-III)	1.77783		efp	TCONS_00002109	Elongation factor P (EF-P)	0.300253
mraZ	TCONS_00000044	Transcriptional regulator MraZ	1.97848		epmA	TCONS_00002113	Elongation factor P--(R)-beta-lysine ligase (EF-P--(R)-beta-lysine ligase) (EC 6.3.1.-) (EF-P post-translational modification enzyme A) (EF-P-lysine lysyltransferase) (GX)	0.484806
ftsL	TCONS_00000046	Cell division protein FtsL	1.69229		yjeM	TCONS_00002114	Inner membrane transporter YjeM	0.470635
murE	TCONS_00000048	UDP-N-acetylmuramoyl-L-alanyl-D-glutamate--2,6-diaminopimelate ligase (EC 6.3.2.13) (Meso-A2pm-adding enzyme) (Meso-diaminopimelate-adding enzyme) (UDP-MurNAc-L-Ala-D-Glu:meso-diaminopimelate ligase) (UDP-MurNAc-tripeptide synthetase) (UDP-N-acetylmuramyl-tripeptide synthetase)	1.80946		amiB	TCONS_00002126	N-acetylmuramoyl-L-alanine amidase AmiB (EC 3.5.1.28)	0.00185074
murF	TCONS_00000049	UDP-N-acetylmuramoyl-tripeptide--D-alanyl-D-alanine ligase (EC 6.3.2.10) (D-alanyl-D-alanine-adding enzyme) (UDP-MurNAc-pentapeptide synthetase)	1.4571		yjfJ	TCONS_00002139	Uncharacterized protein YjfJ	0.310269
mraY	TCONS_00000050	Phospho-N-acetylmuramoyl-pentapeptide-transferase (EC 2.7.8.13) (UDP-MurNAc-pentapeptide phosphotransferase)	1.30191		rpsF	TCONS_00002152	30S ribosomal protein S6 [Cleaved into: 30S ribosomal protein S6, fully modified isoform; 30S ribosomal protein S6, non-modified isoform]	0.211235
murD	TCONS_00000051	UDP-N-acetylmuramoylalanine--D-glutamate ligase (EC 6.3.2.9) (D-glutamic acid-adding enzyme) (UDP-N-acetylmuramoyl-L-alanyl-D-glutamate synthetase)	1.66604		priB	TCONS_00002153	Primosomal replication protein N	0.233769
ftsW	TCONS_00000052	Lipid II flippase FtsW (Cell division protein FtsW)	1.5738		rpsR	TCONS_00002154	30S ribosomal protein S18	0.22339
murG	TCONS_00000053	UDP-N-acetylglucosamine--N-acetylmuramyl-(pentapeptide) pyrophosphoryl-undecaprenol N-acetylglucosamine transferase (EC 2.4.1.227) (Undecaprenyl-PP-MurNAc-pentapeptide-UDPGlcNAc GlcNAc transferase)	1.72274		rplI	TCONS_00002155	50S ribosomal protein L9	0.204762
murC	TCONS_00000054	UDP-N-acetylmuramate--L-alanine ligase (EC 6.3.2.8) (UDP-N-acetylmuramoyl-L-alanine synthetase)	1.75765		yjfZ	TCONS_00004428	Uncharacterized protein YjfZ	0.414024
ddlB	TCONS_00000055	D-alanine--D-alanine ligase B (EC 6.3.2.4) (D-Ala-D-Ala ligase B) (D-alanylalanine synthetase B)	1.74926		fklB	TCONS_00002157	FKBP-type 22 kDa peptidyl-prolyl cis-trans isomerase (FKBP22) (PPIase) (EC 5.2.1.8) (Rotamase)	0.470528
ftsA	TCONS_00000057	Cell division protein FtsA	1.98929		ppa	TCONS_00004437	Inorganic pyrophosphatase (EC 3.6.1.1) (Pyrophosphate phospho-hydrolase) (PPase)	0.306198
ftsZ	TCONS_00000058	Cell division protein FtsZ	1.81494		yjgA	TCONS_00004439	UPF0307 protein YjgA (x96 protein)	0.462666
secM	TCONS_00000060	Secretion monitor	1.07112		nrdG	TCONS_00004440	Anaerobic ribonucleoside-triphosphate reductase-activating protein (EC 1.97.1.-) (Class III anaerobic ribonucleotide reductase small component)	0.310788
secA	TCONS_00000061	Protein translocase subunit SecA	0.662985		nrdD	TCONS_00004441	Anaerobic ribonucleoside-triphosphate reductase (EC 1.17.4.2)	0.384093
mutT	TCONS_00000062	8-oxo-dGTP diphosphatase (8-oxo-dGTPase) (EC 3.6.1.55) (7,8-dihydro-8-oxoguanine-triphosphatase) (Mutator protein MutT) (dGTP pyrophosphohydrolase)	0.780383		treC	TCONS_00004442	Trehalose-6-phosphate hydrolase (EC 3.2.1.93) (Alpha,alpha-phosphotrehalase)	0.400962
yacG	TCONS_00002287	DNA gyrase inhibitor YacG	0.910496		treB	TCONS_00004443	PTS system trehalose-specific EIIBC component (EIIBC-Tre) (EII-Tre) [Includes: Trehalose-specific phosphotransferase enzyme IIB component (EC 2.7.1.201) (PTS system trehalose-specific EIIB component); Trehalose permease IIC component (PTS system trehalose-specific EIIC component)]	0.354244
zapD	TCONS_00002288	Cell division protein ZapD (Z ring-associated protein D)	1.03272		mgtA	TCONS_00002176	Magnesium-transporting ATPase, P-type 1 (EC 3.6.3.2) (Mg(2+) transport ATPase, P-type 1)	0.110594
coaE	TCONS_00002289	Dephospho-CoA kinase (EC 2.7.1.24) (Dephosphocoenzyme A kinase)	1.32503		yjgM	TCONS_00004452	Uncharacterized N-acetyltransferase YjgM (EC 2.3.1.-)	0.468621
guaC	TCONS_00000063	GMP reductase (EC 1.7.1.7) (Guanosine 5'-monophosphate oxidoreductase) (Guanosine monophosphate reductase)	0.705899		valS	TCONS_00004453	Valine--tRNA ligase (EC 6.1.1.9) (Valyl-tRNA synthetase) (ValRS)	0.337224
hofC	TCONS_00002290	Protein transport protein HofC homolog	1.42716		gntP	TCONS_00004496	High-affinity gluconate transporter (Gluconate permease 3) (Gnt-III system)	0.447268
nadC	TCONS_00002293	Nicotinate-nucleotide pyrophosphorylase [carboxylating] (EC 2.4.2.19) (Quinolinate phosphoribosyltransferase [decarboxylating]) (QAPRTase)	0.761225		prfC	TCONS_00002229	Peptide chain release factor 3 (RF-3)	0.295325
aroP	TCONS_00002294	Aromatic amino acid transport protein AroP (General aromatic amino acid permease)	1.91776
acnB	TCONS_00000070	Aconitate hydratase B (ACN) (Aconitase) (EC 4.2.1.3) ((2R,3S)-2-methylisocitrate dehydratase) ((2S,3R)-3-hydroxybutane-1,2,3-tricarboxylate dehydratase) (2-methyl-cis-aconitate hydratase) (EC 4.2.1.99) (Iron-responsive protein-like) (IRP-like) (RNA-binding protein)	1.00785
speD	TCONS_00002296	S-adenosylmethionine decarboxylase proenzyme (AdoMetDC) (SAMDC) (EC 4.1.1.50) [Cleaved into: S-adenosylmethionine decarboxylase beta chain; S-adenosylmethionine decarboxylase alpha chain]	0.692118
speE	TCONS_00002297	Polyamine aminopropyltransferase (Cadaverine aminopropyltransferase) (EC 2.5.1.-) (Putrescine aminopropyltransferase) (PAPT) (Spermidine aminopropyltransferase) (EC 2.5.1.79) (Spermidine synthase) (SPDS) (SPDSY) (EC 2.5.1.16) (Spermine synthase) (EC 2.5.1.22) (Thermospermine synthase)	0.64699
yacC	TCONS_00002298	Uncharacterized protein YacC	1.23605
cueO	TCONS_00000072	Blue copper oxidase CueO (Copper efflux oxidase)	1.86145
gcd	TCONS_00002299	Quinoprotein glucose dehydrogenase (EC 1.1.5.2) (Glucose dehydrogenase [pyrroloquinoline-quinone])	1.51285
hpt	TCONS_00000073	Hypoxanthine phosphoribosyltransferase (HPRT) (EC 2.4.2.8)	0.784153
can	TCONS_00002300	Carbonic anhydrase 2 (EC 4.2.1.1) (Carbonate dehydratase 2)	1.17084
yadG	TCONS_00000074	Uncharacterized ABC transporter ATP-binding protein YadG	1.08931
yadH	TCONS_00000075	Inner membrane transport permease YadH	1.56474
yadE	TCONS_00000077	Uncharacterized protein YadE	1.83248
panD	TCONS_00002301	Aspartate 1-decarboxylase (EC 4.1.1.11) (Aspartate alpha-decarboxylase) [Cleaved into: Aspartate 1-decarboxylase beta chain; Aspartate 1-decarboxylase alpha chain]	0.853892
panC	TCONS_00002302	Pantothenate synthetase (PS) (EC 6.3.2.1) (Pantoate--beta-alanine ligase) (Pantoate-activating enzyme)	1.58225
panB	TCONS_00002303	3-methyl-2-oxobutanoate hydroxymethyltransferase (EC 2.1.2.11) (Ketopantoate hydroxymethyltransferase) (KPHMT)	1.39904
yadM	TCONS_00002307	Uncharacterized fimbrial-like protein YadM	1.44543
gluQ	TCONS_00002313	Glutamyl-Q tRNA(Asp) synthetase (Glu-Q-RSs) (EC 6.1.1.-)	0.989338
dksA	TCONS_00002314	RNA polymerase-binding transcription factor DksA (DnaK suppressor protein)	1.5505
ligT	TCONS_00002316	NA	1.40991
hrpB	TCONS_00000079	ATP-dependent RNA helicase HrpB (EC 3.6.4.13)	1.46349
mrcB	TCONS_00000080	Penicillin-binding protein 1B (PBP-1b) (PBP1b) (Murein polymerase) [Includes: Penicillin-insensitive transglycosylase (EC 2.4.1.129) (Peptidoglycan TGase) (Peptidoglycan glycosyltransferase); Penicillin-sensitive transpeptidase (EC 3.4.-.-) (DD-transpeptidase)]	1.20868
hemL	TCONS_00002317	Glutamate-1-semialdehyde 2,1-aminomutase (GSA) (EC 5.4.3.8) (Glutamate-1-semialdehyde aminotransferase) (GSA-AT)	1.04588
clcA	TCONS_00000085	H(+)/Cl(-) exchange transporter ClcA (ClC-ec1)	1.72456
erpA	TCONS_00000086	Iron-sulfur cluster insertion protein ErpA	0.885711
yadS	TCONS_00002318	UPF0126 inner membrane protein YadS	1.35271
btuF	TCONS_00002319	Vitamin B12-binding protein	0.869488
mtn	TCONS_00002320	NA	1.16024
degP	TCONS_00000088	Periplasmic serine endoprotease DegP (EC 3.4.21.107) (Heat shock protein DegP) (Protease Do)	1.45913
dapD	TCONS_00002323	2,3,4,5-tetrahydropyridine-2,6-dicarboxylate N-succinyltransferase (EC 2.3.1.117) (Tetrahydrodipicolinate N-succinyltransferase) (THDP succinyltransferase) (THP succinyltransferase) (Tetrahydropicolinate succinylase)	1.5693
glnD	TCONS_00002324	Bifunctional uridylyltransferase/uridylyl-removing enzyme (UTase/UR) (Bifunctional [protein-PII] modification enzyme) (Bifunctional nitrogen sensor protein) [Includes: [Protein-PII] uridylyltransferase (PII uridylyltransferase) (UTase) (EC 2.7.7.59); [Protein-PII]-UMP uridylyl-removing enzyme (UR) (EC 3.1.4.-)]	1.69662
map	TCONS_00002325	Methionine aminopeptidase (MAP) (MetAP) (EC 3.4.11.18) (Peptidase M)	1.30503
tff	TCONS_00000090	NA	0.55385
rpsB	TCONS_00000091	30S ribosomal protein S2	0.917639
pyrH	TCONS_00000093	Uridylate kinase (UK) (EC 2.7.4.22) (Uridine monophosphate kinase) (UMP kinase) (UMPK)	0.550192
frr	TCONS_00000094	Ribosome-recycling factor (RRF) (Ribosome-releasing factor)	1.01216
dxr	TCONS_00000095	1-deoxy-D-xylulose 5-phosphate reductoisomerase (DXP reductoisomerase) (EC 1.1.1.267) (1-deoxyxylulose-5-phosphate reductoisomerase) (2-C-methyl-D-erythritol 4-phosphate synthase)	1.12819
ispU	TCONS_00000096	Ditrans,polycis-undecaprenyl-diphosphate synthase ((2E,6E)-farnesyl-diphosphate specific) (EC 2.5.1.31) (Ditrans,polycis-undecaprenylcistransferase) (Undecaprenyl diphosphate synthase) (UDS) (Undecaprenyl pyrophosphate synthase) (UPP synthase)	1.00408
cdsA	TCONS_00000097	Phosphatidate cytidylyltransferase (EC 2.7.7.41) (CDP-DAG synthase) (CDP-DG synthase) (CDP-diacylglycerol synthase) (CDS) (CDP-diglyceride pyrophosphorylase) (CDP-diglyceride synthase) (CTP:phosphatidate cytidylyltransferase)	0.946922
rseP	TCONS_00000098	Regulator of sigma-E protease RseP (EC 3.4.24.-) (S2P endopeptidase) (Site-2 protease RseP) (S2P protease RseP) (Site-2-type intramembrane protease)	1.03433
bamA	TCONS_00000099	Outer membrane protein assembly factor BamA (Omp85)	0.973536
skp	TCONS_00000100	Chaperone protein Skp (DNA-binding 17 kDa protein) (Histone-like protein HLP-1) (Seventeen kilodalton protein)	1.33585
lpxD	TCONS_00000101	UDP-3-O-(3-hydroxymyristoyl)glucosamine N-acyltransferase (UDP-3-O-(3-OHC14)-GlcN N-acyltransferase) (EC 2.3.1.191) (Protein FirA) (Rifampicin resistance protein) (UDP-3-O-(3-hydroxytetradecanoyl)glucosamine N-acyltransferase)	0.887011
fabZ	TCONS_00000102	3-hydroxyacyl-[acyl-carrier-protein] dehydratase FabZ (EC 4.2.1.59) ((3R)-hydroxymyristoyl-[acyl-carrier-protein] dehydratase) ((3R)-hydroxymyristoyl-ACP dehydrase) (17 kDa actomyosin component) (Beta-hydroxyacyl-ACP dehydratase)	1.00291
lpxA	TCONS_00000103	Acyl-[acyl-carrier-protein]--UDP-N-acetylglucosamine O-acyltransferase (UDP-N-acetylglucosamine acyltransferase) (EC 2.3.1.129)	1.39013
lpxB	TCONS_00000104	Lipid-A-disaccharide synthase (EC 2.4.1.182)	0.973575
rnhB	TCONS_00000105	Ribonuclease HII (RNase HII) (EC 3.1.26.4)	0.842641
dnaE	TCONS_00000106	DNA polymerase III subunit alpha (EC 2.7.7.7)	0.671523
accA	TCONS_00000107	Acetyl-coenzyme A carboxylase carboxyl transferase subunit alpha (ACCase subunit alpha) (Acetyl-CoA carboxylase carboxyltransferase subunit alpha) (EC 6.4.1.2)	0.668159
tilS	TCONS_00000110	tRNA(Ile)-lysidine synthase (EC 6.3.4.19) (tRNA(Ile)-2-lysyl-cytidine synthase) (tRNA(Ile)-lysidine synthetase)	1.19856
yaeQ	TCONS_00000111	Uncharacterized protein YaeQ	1.24592
arfB	TCONS_00000112	Peptidyl-tRNA hydrolase ArfB (PTH) (EC 3.1.1.29) (Alternative ribosome-rescue factor B)	1.41322
yaeF	TCONS_00002328	Probable endopeptidase YaeF (EC 3.4.-.-) (Uncharacterized lipoprotein YaeF)	1.34585
tsaA	TCONS_00002330	NA	0.620594
rcsF	TCONS_00002331	Outer membrane lipoprotein RcsF	0.809604
metQ	TCONS_00002332	D-methionine-binding lipoprotein MetQ	1.43282
metI	TCONS_00002333	D-methionine transport system permease protein MetI	1.70563
metN	TCONS_00002334	Methionine import ATP-binding protein MetN (EC 3.6.3.-)	1.35492
dkgB	TCONS_00000121	2,5-diketo-D-gluconic acid reductase B (2,5-DKG reductase B) (2,5-DKGR B) (25DKGR-B) (EC 1.1.1.346) (AKR5D)	1.3729
mltD	TCONS_00002336	Membrane-bound lytic murein transglycosylase D (EC 4.2.2.n1) (Murein hydrolase D) (Regulatory protein DniR)	0.652743
rnhA	TCONS_00002340	Ribonuclease HI (RNase HI) (EC 3.1.26.4) (Ribonuclease H) (RNase H)	1.31819
gmhA	TCONS_00000130	Phosphoheptose isomerase (EC 5.3.1.28) (Sedoheptulose 7-phosphate isomerase)	1.43739
yafJ	TCONS_00000131	Putative glutamine amidotransferase YafJ (EC 2.4.2.-)	1.84176
yafK	TCONS_00002347	Putative L,D-transpeptidase YafK (EC 2.-.-.-)	1.18678
yafQ	TCONS_00002348	mRNA interferase YafQ (EC 3.1.-.-) (Endoribonuclease YafQ) (Toxin YafQ)	0.805456
dinJ	TCONS_00002349	Antitoxin DinJ	1.08312
yafN	TCONS_00000136	Antitoxin YafN	1.41344
yafO	TCONS_00000137	mRNA interferase YafO (EC 3.1.-.-) (Endoribonuclease YafO) (Toxin YafO)	1.6713
prfH-1	TCONS_00000140	NA	0.773161
pepD	TCONS_00002351	Cytosol non-specific dipeptidase (EC 3.4.13.18) (Aminoacyl-histidine dipeptidase) (Beta-alanyl-histidine dipeptidase) (Carnosinase) (Cysteinylglycinase) (Peptidase D) (Xaa-His dipeptidase) (X-His dipeptidase)	1.29545
frsA	TCONS_00000142	Esterase FrsA (EC 3.1.-.-)	1.68871
proB	TCONS_00000145	Glutamate 5-kinase (EC 2.7.2.11) (Gamma-glutamyl kinase) (GK)	1.0619
proA	TCONS_00000146	Gamma-glutamyl phosphate reductase (GPR) (EC 1.2.1.41) (Glutamate-5-semialdehyde dehydrogenase) (Glutamyl-gamma-semialdehyde dehydrogenase) (GSA dehydrogenase)	0.784105
ykfI	TCONS_00002354	Toxin YkfI	1.46854
yafW	TCONS_00002355	Antitoxin YafW	1.01502
yafX	TCONS_00002358	Uncharacterized protein YafX	0.962876
afuC	TCONS_00002368	NA	1.1992
insX-1	TCONS_00002372	NA	1.8992
yagB-1	TCONS_00002373	NA	0.911623
yagE	TCONS_00000156	Probable 2-keto-3-deoxy-galactonate aldolase YagE (Probable KDGal aldolase YagE) (EC 4.1.2.-)	1.15817
yagF	TCONS_00000157	Uncharacterized protein YagF (EC 4.-.-.-)	1.58183
yagH	TCONS_00000159	Putative beta-xylosidase (EC 3.2.1.37) (1,4-beta-D-xylan xylohydrolase) (Xylan 1,4-beta-xylosidase)	1.52524
argF	TCONS_00002376	Ornithine carbamoyltransferase chain F (EC 2.1.3.3) (OTCase-2)	1.69558
yagL	TCONS_00002380	Uncharacterized protein YagL	0.930806
intF	TCONS_00002383	Putative prophage CP4-6 integrase	1.75242
ecpD	TCONS_00002392	Fimbria adhesin EcpD	1.83806
ecpC	TCONS_00002393	Probable outer membrane usher protein EcpC	1.7132
ecpA	TCONS_00002395	Common pilus major fimbrillin subunit EcpA (MatB fimbrillin)	1.58357
ykgL	TCONS_00000164	Uncharacterized protein YkgL	1.48717
betA	TCONS_00002406	Oxygen-dependent choline dehydrogenase (CDH) (CHD) (EC 1.1.99.1) (Betaine aldehyde dehydrogenase) (BADH) (EC 1.2.1.8)	1.91965
betB	TCONS_00002407	NAD/NADP-dependent betaine aldehyde dehydrogenase (BADH) (EC 1.2.1.8)	1.2656
betI	TCONS_00002408	HTH-type transcriptional regulator BetI	1.65243
betT	TCONS_00000173	High-affinity choline transport protein	1.41168
yahA	TCONS_00000174	Cyclic di-GMP phosphodiesterase YahA (EC 3.1.4.-)	1.7305
yahJ	TCONS_00000180	Uncharacterized protein YahJ	1.69147
codB	TCONS_00000189	Cytosine permease	0.885409
codA	TCONS_00000190	Cytosine deaminase (CD) (CDA) (CDase) (EC 3.5.4.1) (Cytosine aminohydrolase) (Isoguanine deaminase) (EC 3.5.4.-)	1.06592
cynR	TCONS_00002413	HTH-type transcriptional regulator CynR (Cyn operon transcriptional activator)	1.79523
cynT	TCONS_00000191	Carbonic anhydrase 1 (EC 4.2.1.1) (Carbonate dehydratase 1)	0.620274
lacA	TCONS_00002414	Galactoside O-acetyltransferase (GAT) (EC 2.3.1.18) (Thiogalactoside acetyltransferase)	0.702539
lacY	TCONS_00002415	Lactose permease (Lactose-proton symport)	1.15102
lacZ	TCONS_00002416	Beta-galactosidase (Beta-gal) (EC 3.2.1.23) (Lactase)	0.794653
lacI	TCONS_00002417	Lactose operon repressor	0.896247
yaiL	TCONS_00000201	Uncharacterized protein YaiL	1.58123
frmB	TCONS_00002419	S-formylglutathione hydrolase FrmB (FGH) (EC 3.1.2.12)	0.612913
frmA	TCONS_00002420	S-(hydroxymethyl)glutathione dehydrogenase (EC 1.1.1.284) (Alcohol dehydrogenase class-3) (EC 1.1.1.1) (Alcohol dehydrogenase class-III) (Glutathione-dependent formaldehyde dehydrogenase) (FALDH) (FDH) (GSH-FDH) (EC 1.1.1.-)	0.806373
frmR	TCONS_00002421	Transcriptional repressor FrmR	0.603737
tauD	TCONS_00000207	Alpha-ketoglutarate-dependent taurine dioxygenase (EC 1.14.11.17) (2-aminoethanesulfonate dioxygenase) (Sulfate starvation-induced protein 3) (SSI3)	1.36677
hemB	TCONS_00002428	Delta-aminolevulinic acid dehydratase (ALAD) (ALADH) (EC 4.2.1.24) (Porphobilinogen synthase)	0.610471
ampH	TCONS_00002431	D-alanyl-D-alanine-carboxypeptidase/endopeptidase AmpH (EC 3.4.-.-) (DD-alanine-endopeptidase) (DD-carboxypeptidase) (Penicillin-binding protein AmpH)	0.561826
sbmA	TCONS_00000211	Peptide antibiotic transporter SbmA	0.503624
yaiW	TCONS_00000212	Uncharacterized protein YaiW	0.680214
yaiY	TCONS_00002432	Inner membrane protein YaiY	0.911623
yaiZ	TCONS_00000213	Uncharacterized protein YaiZ	0.982962
ddlA	TCONS_00002433	D-alanine--D-alanine ligase A (EC 6.3.2.4) (D-Ala-D-Ala ligase A) (D-alanylalanine synthetase A)	0.59943
yaiC	TCONS_00000217	NA	0.621947
proC	TCONS_00002434	Pyrroline-5-carboxylate reductase (P5C reductase) (P5CR) (EC 1.5.1.2) (PCA reductase)	0.765015
yaiI	TCONS_00000218	UPF0178 protein YaiI	0.79065
aroL	TCONS_00000219	Shikimate kinase 2 (SK 2) (EC 2.7.1.71) (Shikimate kinase II) (SKII)	0.548573
yaiE	TCONS_00000222	UPF0345 protein YaiE	1.29352
mak	TCONS_00000224	Fructokinase (EC 2.7.1.4) (D-fructose kinase) (Manno(fructo)kinase)	1.45184
araJ	TCONS_00002436	Protein AraJ	0.829422
sbcD	TCONS_00002438	Nuclease SbcCD subunit D	0.777619
phoB	TCONS_00000225	Phosphate regulon transcriptional regulatory protein PhoB	1.28528
phoR	TCONS_00000226	Phosphate regulon sensor protein PhoR (EC 2.7.13.3)	1.17779
malZ	TCONS_00000229	Maltodextrin glucosidase (EC 3.2.1.20) (Alpha-glucosidase)	0.95997
acpH	TCONS_00002439	Acyl carrier protein phosphodiesterase (ACP phosphodiesterase) (EC 3.1.4.14)	0.702211
yajD	TCONS_00000235	Uncharacterized protein YajD	0.84802
yajI	TCONS_00002441	Uncharacterized lipoprotein YajI	1.44458
ribD	TCONS_00000237	Riboflavin biosynthesis protein RibD [Includes: Diaminohydroxyphosphoribosylaminopyrimidine deaminase (DRAP deaminase) (EC 3.5.4.26) (Riboflavin-specific deaminase); 5-amino-6-(5-phosphoribosylamino)uracil reductase (EC 1.1.1.193) (HTP reductase)]	0.752453
thiL	TCONS_00000240	Thiamine-monophosphate kinase (TMP kinase) (Thiamine-phosphate kinase) (EC 2.7.4.16)	0.581863
pgpA	TCONS_00000241	Phosphatidylglycerophosphatase A (EC 3.1.3.27) (Phosphatidylglycerolphosphate phosphatase A) (PGP phosphatase A)	1.0813
xseB	TCONS_00002445	Exodeoxyribonuclease 7 small subunit (EC 3.1.11.6) (Exodeoxyribonuclease VII small subunit) (Exonuclease VII small subunit)	0.505432
yajL	TCONS_00002446	Protein deglycase 3 (EC 3.1.2.-) (EC 3.5.1.-) (Chaperone protein YajL)	1.25659
panE	TCONS_00002447	2-dehydropantoate 2-reductase (EC 1.1.1.169) (Ketopantoate reductase) (KPA reductase) (KPR)	0.90288
yajQ	TCONS_00000243	UPF0234 protein YajQ	0.6518
yajR	TCONS_00002448	Inner membrane transport protein YajR	0.575345
cyoE	TCONS_00002449	Protoheme IX farnesyltransferase (EC 2.5.1.-) (Heme B farnesyltransferase) (Heme O synthase)	1.44324
cyoD	TCONS_00002450	Cytochrome bo(3) ubiquinol oxidase subunit 4 (Cytochrome o ubiquinol oxidase subunit 4) (Cytochrome o subunit 4) (Oxidase bo(3) subunit 4) (Ubiquinol oxidase chain D) (Ubiquinol oxidase polypeptide IV) (Ubiquinol oxidase subunit 4)	0.763228
clpP	TCONS_00000246	ATP-dependent Clp protease proteolytic subunit (EC 3.4.21.92) (Caseinolytic protease) (Endopeptidase Clp) (Heat shock protein F21.5) (Protease Ti)	1.04644
clpX	TCONS_00000247	ATP-dependent Clp protease ATP-binding subunit ClpX (ATP-dependent unfoldase ClpX)	0.915933
lon	TCONS_00000248	Lon protease (EC 3.4.21.53) (ATP-dependent protease La)	0.691835
hupB	TCONS_00000249	DNA-binding protein HU-beta (HU-1) (NS1)	0.62193
ppiD	TCONS_00000250	Peptidyl-prolyl cis-trans isomerase D (PPIase D) (EC 5.2.1.8) (Rotamase D)	0.504105
ybaV	TCONS_00000251	Uncharacterized protein YbaV	1.16709
fadM	TCONS_00000252	Long-chain acyl-CoA thioesterase FadM (EC 3.1.2.-) (Acyl-CoA thioester hydrolase) (Thioesterase 3)	1.23148
queC	TCONS_00002456	7-cyano-7-deazaguanine synthase (EC 6.3.4.20) (7-cyano-7-carbaguanine synthase) (PreQ(0) synthase) (Queuosine biosynthesis protein QueC)	1.09108
cof	TCONS_00000253	HMP-PP phosphatase (EC 3.6.1.-)	1.01641
ybaO	TCONS_00000254	Uncharacterized HTH-type transcriptional regulator YbaO	0.617697
mdlA	TCONS_00000255	Multidrug resistance-like ATP-binding protein MdlA (EC 3.6.3.44)	0.906519
mdlB	TCONS_00000256	Multidrug resistance-like ATP-binding protein MdlB (EC 3.6.3.44)	1.07704
amtB	TCONS_00000258	Ammonia channel (Ammonia transporter)	1.70291
tesB	TCONS_00002458	Acyl-CoA thioesterase 2 (EC 3.1.2.-) (Acyl-CoA thioesterase II) (TEII)	0.784793
ybaY	TCONS_00000259	Uncharacterized lipoprotein YbaY	1.34225
ybaZ	TCONS_00002459	NA	1.41519
ylaB	TCONS_00002460	Putative cyclic-di-GMP phosphodiesterase YlaB (EC 3.1.4.52)	1.97734
ylaC	TCONS_00002461	Inner membrane protein YlaC	1.11233
tomB	TCONS_00002464	Hha toxicity modulator TomB (Toxin overexpression modulator in biofilms)	1.3313
acrR	TCONS_00000262	HTH-type transcriptional regulator AcrR (Potential acrAB operon repressor)	0.531587
mscK	TCONS_00000263	Mechanosensitive channel MscK (Potassium efflux system KefA)	0.503946
priC	TCONS_00002468	Primosomal replication protein N''	0.573096
ybaN	TCONS_00000264	Inner membrane protein YbaN	0.691454
dnaX	TCONS_00000266	DNA polymerase III subunit tau (EC 2.7.7.7) (DNA polymerase III subunit gamma)	0.533335
htpG	TCONS_00000269	Chaperone protein HtpG (Heat shock protein C62.5) (Heat shock protein HtpG) (High temperature protein G)	1.16861
hemH	TCONS_00000271	Ferrochelatase (EC 4.99.1.1) (Heme synthase) (Protoheme ferro-lyase)	1.3444
aes	TCONS_00002469	Acetyl esterase (EC 3.1.1.-) (EcE)	1.2432
ybaL	TCONS_00002470	Inner membrane protein YbaL	0.674478
fsr	TCONS_00002471	Fosmidomycin resistance protein	0.895858
ushA	TCONS_00000273	Protein UshA [Includes: UDP-sugar hydrolase (EC 3.6.1.45) (UDP-sugar diphosphatase) (UDP-sugar pyrophosphatase); 5'-nucleotidase (5'-NT) (EC 3.1.3.5)]	1.6509
ybaK	TCONS_00002472	Cys-tRNA(Pro)/Cys-tRNA(Cys) deacylase YbaK (EC 4.2.-.-)	0.595253
ybaP	TCONS_00002473	Uncharacterized protein YbaP	1.4424
ybaQ	TCONS_00000275	Uncharacterized HTH-type transcriptional regulator YbaQ	0.917841
copA	TCONS_00002474	Copper-exporting P-type ATPase A (EC 3.6.3.54) (Cu(+)-exporting ATPase)	1.67491
cueR	TCONS_00000278	HTH-type transcriptional regulator CueR (Copper efflux regulator) (Copper export regulator)	1.88945
qmcA	TCONS_00002476	Protein QmcA	1.64248
fetA	TCONS_00000279	Probable iron export ATP-binding protein FetA (EC 3.6.3.-)	1.22864
fetB	TCONS_00000280	Probable iron export permease protein FetB	0.99644
ybbN	TCONS_00002477	Uncharacterized protein YbbN	0.609926
ybbP	TCONS_00000282	Uncharacterized ABC transporter permease YbbP	1.29434
ybbO	TCONS_00002478	Uncharacterized oxidoreductase YbbO (EC 1.-.-.-)	0.504259
tesA	TCONS_00002479	Acyl-CoA thioesterase I (EC 3.1.2.-) (Lecithinase B) (Lysophospholipase L1) (EC 3.1.1.5) (Protease I)	1.96005
rhsD	TCONS_00000283	Protein RhsD	1.46729
ybbC	TCONS_00000284	Uncharacterized protein YbbC	0.877241
rhsH-1	TCONS_00000285	NA	0.531936
mnmH	TCONS_00002481	NA	0.589175
allA	TCONS_00000288	Ureidoglycolate lyase (EC 4.3.2.3) (Ureidoglycolatase) (Ureidoglycolate hydrolase)	1.36005
allR	TCONS_00000289	HTH-type transcriptional repressor AllR (Negative regulator of allantoin and glyoxylate utilization operons)	0.732424
glxK	TCONS_00000296	Glycerate kinase (EC 2.7.1.31) (D-Glycerate-3-kinase) (GK2)	0.848185
allE	TCONS_00002483	(S)-ureidoglycine aminohydrolase (UGHY) (UGlyAH) (EC 3.5.3.26)	0.534746
allC	TCONS_00002484	Allantoate amidohydrolase (EC 3.5.3.-) (Allantoate deiminase)	1.14858
intD	TCONS_00002494	Prophage DLP12 integrase (Prophage QSR' integrase)	1.12477
emrE	TCONS_00000313	Multidrug transporter EmrE (Efflux-multidrug resistance protein EmrE) (Ethidium resistance protein) (Methyl viologen resistance protein C)	0.610935
ybcM	TCONS_00000316	Uncharacterized HTH-type transcriptional regulator YbcM	1.39736
insH1	TCONS_00002497	Transposase InsH for insertion sequence element IS5A	0.804353
nmpC-1	TCONS_00002498	NA	0.708993
essD	TCONS_00000324	Lysis protein S homolog from lambdoid prophage DLP12	0.590953
rrrD	TCONS_00000325	Lysozyme RrrD (EC 3.2.1.17) (Endolysin) (Lysis protein) (Muramidase)	0.549758
nohD	TCONS_00000328	DNA-packaging protein NU1 homolog	0.53073
aaaD-1	TCONS_00000329	NA	0.607747
appY	TCONS_00000332	HTH-type transcriptional regulator AppY (M5 polypeptide)	1.51757
ompT	TCONS_00002504	Protease 7 (EC 3.4.23.49) (Omptin) (Outer membrane protein 3B) (Protease A) (Protease VII)	0.591227
ybcH	TCONS_00002506	Uncharacterized protein YbcH	0.887708
nfrA	TCONS_00002507	Bacteriophage N4 adsorption protein A	0.755879
nfrB	TCONS_00002508	Bacteriophage N4 adsorption protein B	1.4015
ybdG	TCONS_00002511	Miniconductance mechanosensitive channel YbdG	0.554402
nfsB	TCONS_00002512	Oxygen-insensitive NAD(P)H nitroreductase (EC 1.-.-.-) (Dihydropteridine reductase) (EC 1.5.1.34) (FMN-dependent nitroreductase)	0.791074
ybdF	TCONS_00002513	Uncharacterized protein YbdF	1.43283
ybdJ	TCONS_00002514	Uncharacterized protein YbdJ	0.599745
entA	TCONS_00000350	2,3-dihydro-2,3-dihydroxybenzoate dehydrogenase (DiDHB-DH) (EC 1.3.1.28) (Trans-2,3-dihydro-2,3-dihydroxybenzoate dehydrogenase)	1.48994
cstA	TCONS_00000352	Carbon starvation protein A	1.2214
ybdD	TCONS_00000353	Uncharacterized protein YbdD	0.582718
ybdH	TCONS_00002522	Uncharacterized oxidoreductase YbdH (EC 1.1.-.-)	1.33593
ybdL	TCONS_00000354	Methionine aminotransferase (EC 2.6.1.88) (Methionine-oxo-acid transaminase)	1.17494
ahpC	TCONS_00000355	Alkyl hydroperoxide reductase subunit C (EC 1.11.1.15) (Alkyl hydroperoxide reductase protein C22) (Peroxiredoxin) (SCRP-23) (Sulfate starvation-induced protein 8) (SSI8) (Thioredoxin peroxidase)	0.912024
ahpF	TCONS_00000356	Alkyl hydroperoxide reductase subunit F (EC 1.8.1.-) (Alkyl hydroperoxide reductase F52A protein)	0.681744
uspG	TCONS_00002527	Universal stress protein G	1.45308
ybdR	TCONS_00000357	Uncharacterized zinc-type alcohol dehydrogenase-like protein YbdR (EC 1.-.-.-)	1.01807
rna	TCONS_00002529	Ribonuclease I (RNase I) (EC 3.1.27.6) (Enterobacter ribonuclease)	0.577956
citA	TCONS_00000358	NA	1.65429
citB	TCONS_00000359	NA	1.06478
dcuC	TCONS_00002537	Anaerobic C4-dicarboxylate transporter DcuC	1.09959
pagP	TCONS_00000360	Lipid A palmitoyltransferase PagP (EC 2.3.1.251) (Lipid A acylation protein)	1.53212
flc	TCONS_00002538	NA	0.645722
ybeM-1	TCONS_00000362	NA	1.49041
tatE	TCONS_00000363	Sec-independent protein translocase protein TatE	0.878576
hscC	TCONS_00002556	Chaperone protein HscC (Hsc62)	0.601606
rihA	TCONS_00002557	Pyrimidine-specific ribonucleoside hydrolase RihA (EC 3.2.-.-) (Cytidine/uridine-specific hydrolase)	0.876699
gltJ	TCONS_00002560	Glutamate/aspartate import permease protein GltJ	1.42778
gltI	TCONS_00002561	Glutamate/aspartate import solute-binding protein	0.913902
ybeX	TCONS_00002564	NA	0.623058
ybeY	TCONS_00002565	Endoribonuclease YbeY (EC 3.1.-.-)	0.888231
ybeZ	TCONS_00002566	PhoH-like protein	0.992041
ubiF	TCONS_00000369	2-octaprenyl-3-methyl-6-methoxy-1,4-benzoquinol hydroxylase (EC 1.14.13.-)	1.12766
asnB	TCONS_00002575	Asparagine synthetase B [glutamine-hydrolyzing] (AS-B) (EC 6.3.5.4)	1.02425
umpH	TCONS_00002576	NA	0.60594
nagC	TCONS_00002577	N-acetylglucosamine repressor	1.42346
nagA	TCONS_00002578	N-acetylglucosamine-6-phosphate deacetylase (GlcNAc 6-P deacetylase) (EC 3.5.1.25)	1.95102
nagB	TCONS_00002579	Glucosamine-6-phosphate deaminase (EC 3.5.99.6) (GlcN6P deaminase) (GNPDA) (Glucosamine-6-phosphate isomerase)	1.67395
nagE	TCONS_00000370	PTS system N-acetylglucosamine-specific EIICBA component (EIICBA-Nag) (EII-Nag) [Includes: N-acetylglucosamine permease IIC component (PTS system N-acetylglucosamine-specific EIIC component); N-acetylglucosamine-specific phosphotransferase enzyme IIB component (EC 2.7.1.193) (PTS system N-acetylglucosamine-specific EIIB component); N-acetylglucosamine-specific phosphotransferase enzyme IIA compon…	1.67889
chiP	TCONS_00000372	Chitoporin (ChiP-III)	1.5776
fur	TCONS_00002580	Ferric uptake regulation protein (Ferric uptake regulator)	0.802922
fldA	TCONS_00002582	Flavodoxin-1	0.544376
ybfF	TCONS_00002584	Esterase YbfF (EC 3.1.-.-)	0.909172
seqA	TCONS_00000374	Negative modulator of initiation of replication	0.681104
pgm	TCONS_00000375	Phosphoglucomutase (PGM) (EC 5.4.2.2) (Glucose phosphomutase)	0.647136
ybfP	TCONS_00000376	Uncharacterized lipoprotein YbfP	0.730869
potE	TCONS_00002587	Putrescine-ornithine antiporter (Putrescine transport protein)	1.43119
kdpE	TCONS_00002589	KDP operon transcriptional regulatory protein KdpE	1.0152
kdpD	TCONS_00002590	Sensor protein KdpD (EC 2.7.13.3)	1.36761
kdpC	TCONS_00002591	Potassium-transporting ATPase KdpC subunit (ATP phosphohydrolase [potassium-transporting] C chain) (Potassium-binding and translocating subunit C) (Potassium-translocating ATPase C chain)	1.31644
kdpB	TCONS_00002592	Potassium-transporting ATPase ATP-binding subunit (EC 3.6.3.12) (ATP phosphohydrolase [potassium-transporting] B chain) (Potassium-binding and translocating subunit B) (Potassium-translocating ATPase B chain)	1.24561
kdpA	TCONS_00002593	Potassium-transporting ATPase potassium-binding subunit (ATP phosphohydrolase [potassium-transporting] A chain) (Potassium-binding and translocating subunit A) (Potassium-translocating ATPase A chain)	0.752297
rhsC	TCONS_00000379	Protein RhsC	0.798081
dtpD	TCONS_00002595	Dipeptide permease D	0.622434
ybgI	TCONS_00000388	GTP cyclohydrolase 1 type 2 homolog (Radiation resistance protein YbgI)	1.88997
ybgJ	TCONS_00000389	Uncharacterized protein YbgJ	1.7104
ybgK	TCONS_00000390	Uncharacterized protein YbgK	1.65013
ybgL	TCONS_00000391	UPF0271 protein YbgL	1.06077
nei	TCONS_00000392	Endonuclease 8 (DNA glycosylase/AP lyase Nei) (EC 3.2.2.-) (EC 4.2.99.18) (DNA-(apurinic or apyrimidinic site) lyase Nei) (Endonuclease VIII)	0.910834
abrB	TCONS_00002596	Protein AbrB (AidB regulator)	1.40483
gltA	TCONS_00002601	Citrate synthase (EC 2.3.3.16)	0.776254
sucA	TCONS_00000397	2-oxoglutarate dehydrogenase E1 component (EC 1.2.4.2) (Alpha-ketoglutarate dehydrogenase)	0.590826
sucB	TCONS_00000398	Dihydrolipoyllysine-residue succinyltransferase component of 2-oxoglutarate dehydrogenase complex (EC 2.3.1.61) (2-oxoglutarate dehydrogenase complex component E2) (OGDC-E2) (Dihydrolipoamide succinyltransferase component of 2-oxoglutarate dehydrogenase complex)	0.578519
sucC	TCONS_00000399	Succinyl-CoA ligase [ADP-forming] subunit beta (EC 6.2.1.5) (Succinyl-CoA synthetase subunit beta) (SCS-beta)	0.666302
sucD	TCONS_00000400	Succinyl-CoA ligase [ADP-forming] subunit alpha (EC 6.2.1.5) (Succinyl-CoA synthetase subunit alpha) (SCS-alpha)	0.775915
mngR	TCONS_00002602	Mannosyl-D-glycerate transport/metabolism system repressor MngR (Fatty acyl-responsive regulator) (Protein P30)	0.844814
mngB	TCONS_00000402	Mannosylglycerate hydrolase (EC 3.2.1.170) (2-O-(6-phospho-mannosyl)-D-glycerate hydrolase) (Alpha-mannosidase mngB)	1.21407
nadA	TCONS_00000421	Quinolinate synthase A (EC 2.5.1.72)	0.958614
zitB	TCONS_00002603	Zinc transporter ZitB	1.07635
aroG	TCONS_00000423	Phospho-2-dehydro-3-deoxyheptonate aldolase, Phe-sensitive (EC 2.5.1.54) (3-deoxy-D-arabino-heptulosonate 7-phosphate synthase) (DAHP synthase) (Phospho-2-keto-3-deoxyheptonate aldolase)	1.16236
gpmA	TCONS_00002605	2,3-bisphosphoglycerate-dependent phosphoglycerate mutase (BPG-dependent PGAM) (PGAM) (Phosphoglyceromutase) (dPGM) (EC 5.4.2.11)	0.68803
galM	TCONS_00002606	Aldose 1-epimerase (EC 5.1.3.3) (Galactose mutarotase) (Type-1 mutarotase)	1.21256
galK	TCONS_00002607	Galactokinase (EC 2.7.1.6) (Galactose kinase)	1.4418
galT	TCONS_00002608	Galactose-1-phosphate uridylyltransferase (Gal-1-P uridylyltransferase) (EC 2.7.7.12) (UDP-glucose--hexose-1-phosphate uridylyltransferase)	1.025
galE	TCONS_00002609	UDP-glucose 4-epimerase (EC 5.1.3.2) (Galactowaldenase) (UDP-galactose 4-epimerase)	1.02268
modF	TCONS_00002610	Putative molybdenum transport ATP-binding protein ModF (Photorepair protein PhrA)	0.773012
modE	TCONS_00002611	Transcriptional regulator ModE	0.81753
acrZ	TCONS_00000424	Multidrug efflux pump accessory protein AcrZ (AcrAB-TolC multidrug efflux pump accessory protein AcrZ) (Acridine resistance protein Z)	0.896641
modA	TCONS_00000425	Molybdate-binding periplasmic protein	1.12597
modB	TCONS_00000426	Molybdenum transport system permease protein ModB	0.930715
modC	TCONS_00000427	Molybdenum import ATP-binding protein ModC (EC 3.6.3.29)	1.23148
pgl	TCONS_00000428	6-phosphogluconolactonase (6-P-gluconolactonase) (Pgl) (EC 3.1.1.31)	1.40699
ybhB	TCONS_00002615	UPF0098 protein YbhB	0.745969
bioA	TCONS_00002616	Adenosylmethionine-8-amino-7-oxononanoate aminotransferase (EC 2.6.1.62) (7,8-diamino-pelargonic acid aminotransferase) (DAPA AT) (DAPA aminotransferase) (7,8-diaminononanoate synthase) (DANS) (Diaminopelargonic acid synthase)	0.622218
bioC	TCONS_00000434	Malonyl-[acyl-carrier protein] O-methyltransferase (Malonyl-ACP O-methyltransferase) (EC 2.1.1.197) (Biotin synthesis protein BioC)	0.931278
uvrB	TCONS_00000436	UvrABC system protein B (Protein UvrB) (Excinuclease ABC subunit B)	0.961555
ybhK	TCONS_00002617	Putative gluconeogenesis factor	0.764216
moaA	TCONS_00000437	Cyclic pyranopterin monophosphate synthase (EC 4.1.99.18) (Molybdenum cofactor biosynthesis protein A)	1.68676
moaB	TCONS_00000438	Molybdenum cofactor biosynthesis protein B	1.32712
moaC	TCONS_00000439	Cyclic pyranopterin monophosphate synthase accessory protein (Molybdenum cofactor biosynthesis protein C)	1.54898
moaE	TCONS_00000441	Molybdopterin synthase catalytic subunit (EC 2.8.1.12) (MPT synthase subunit 2) (Molybdenum cofactor biosynthesis protein E) (Molybdopterin-converting factor large subunit) (Molybdopterin-converting factor subunit 2)	1.5036
ybhL	TCONS_00000442	Inner membrane protein YbhL	1.05562
ybhQ	TCONS_00000444	Inner membrane protein YbhQ	1.5021
ybhR	TCONS_00002621	Inner membrane transport permease YbhR	1.94691
ybhS	TCONS_00002622	Inner membrane transport permease YbhS	1.50215
ybhF	TCONS_00002623	Uncharacterized ABC transporter ATP-binding protein YbhF	1.8082
rhlE	TCONS_00000445	ATP-dependent RNA helicase RhlE (EC 3.6.4.13)	0.559239
ybiA	TCONS_00002626	N-glycosidase YbiA (EC 3.2.2.-) (Riboflavin biosynthesis intermediates N-glycosidase)	1.05844
dinG	TCONS_00000446	Probable ATP-dependent helicase DinG (EC 3.6.4.12) (DNA-damage-inducible protein G)	0.652958
ybiB	TCONS_00000447	Uncharacterized protein YbiB	1.31326
ybiX	TCONS_00002629	PKHD-type hydroxylase YbiX (EC 1.14.11.-)	1.11672
mcbA	TCONS_00002631	Uncharacterized protein McbA (MqsR-controlled colanic acid and biofilm protein A)	1.20347
mntR	TCONS_00000451	Transcriptional regulator MntR (Manganese transport regulator)	0.731392
ldtB	TCONS_00002640	NA	0.581133
ybiV	TCONS_00002642	Sugar phosphatase YbiV (EC 3.1.3.23)	1.00335
ybiW	TCONS_00002643	Putative formate acetyltransferase 3 (EC 2.3.1.54) (Pyruvate formate-lyase 3)	1.59476
moeB	TCONS_00002645	Molybdopterin-synthase adenylyltransferase (EC 2.7.7.80) (MoaD protein adenylase) (Molybdopterin-converting factor subunit 1 adenylase) (Sulfur carrier protein MoaD adenylyltransferase)	0.954228
moeA	TCONS_00002646	Molybdopterin molybdenumtransferase (MPT Mo-transferase) (EC 2.10.1.1)	0.699077
gsiA	TCONS_00000456	Glutathione import ATP-binding protein GsiA (EC 3.6.3.-)	1.42729
gsiB	TCONS_00000457	Glutathione-binding protein GsiB	1.33681
gsiC	TCONS_00000458	Glutathione transport system permease protein GsiC	0.909495
gsiD	TCONS_00000459	Glutathione transport system permease protein GsiD	1.27252
gstB	TCONS_00002648	Glutathione S-transferase GstB (EC 2.5.1.18)	1.28773
dacC	TCONS_00000464	D-alanyl-D-alanine carboxypeptidase DacC (DD-carboxypeptidase) (DD-peptidase) (EC 3.4.16.4) (Penicillin-binding protein 6) (PBP-6)	1.54119
deoR	TCONS_00002649	Deoxyribose operon repressor	0.526014
mdfA	TCONS_00000465	Multidrug transporter MdfA (Chloramphenicol resistance pump Cmr)	0.758234
ybjH	TCONS_00002651	Uncharacterized protein YbjH	0.503971
ybjI	TCONS_00002652	5-amino-6-(5-phospho-D-ribitylamino)uracil phosphatase YbjI (EC 3.1.3.-)	0.912276
rcdA	TCONS_00000466	HTH-type transcriptional regulator RcdA (Regulator of csgD)	0.784153
ybjL	TCONS_00002655	Putative transport protein YbjL	0.590787
ybjM	TCONS_00000467	Inner membrane protein YbjM	1.5212
ybjC	TCONS_00000468	Uncharacterized protein YbjC	1.59232
nfsA	TCONS_00000469	Oxygen-insensitive NADPH nitroreductase (EC 1.-.-.-) (Modulator of drug activity A)	1.53858
rimK	TCONS_00000470	Ribosomal protein S6--L-glutamate ligase (EC 6.3.2.-) (Polyglutamate synthase) (Ribosomal protein S6 modification protein)	1.3494
ybjN	TCONS_00000471	Uncharacterized protein YbjN	0.568795
potF	TCONS_00000472	Putrescine-binding periplasmic protein	0.777431
ybjO	TCONS_00000476	Inner membrane protein YbjO	1.39122
rlmC	TCONS_00000477	23S rRNA (uracil(747)-C(5))-methyltransferase RlmC (EC 2.1.1.189) (23S rRNA(m5U747)-methyltransferase)	0.572867
artJ	TCONS_00002657	ABC transporter arginine-binding protein 1	0.786256
artM	TCONS_00002658	Arginine ABC transporter permease protein ArtM	0.600644
artQ	TCONS_00002659	Arginine ABC transporter permease protein ArtQ	0.644516
artI	TCONS_00002660	Putative ABC transporter arginine-binding protein 2	1.05201
artP	TCONS_00002661	Arginine transport ATP-binding protein ArtP (EC 3.6.3.-)	0.818621
ybjP	TCONS_00002662	Uncharacterized lipoprotein YbjP	1.63532
ybjQ	TCONS_00000478	UPF0145 protein YbjQ	1.84474
amiD	TCONS_00000479	N-acetylmuramoyl-L-alanine amidase AmiD (EC 3.5.1.28)	1.67098
ybjS	TCONS_00002663	Uncharacterized protein YbjS	0.662638
ybjT	TCONS_00002664	Uncharacterized protein YbjT	0.922656
ltaE	TCONS_00002665	Low specificity L-threonine aldolase (Low specificity L-TA) (EC 4.1.2.48)	1.10484
hcr	TCONS_00002667	NADH oxidoreductase HCR (EC 1.-.-.-)	1.90372
hcp	TCONS_00002668	Hydroxylamine reductase (EC 1.7.99.1) (Hybrid-cluster protein) (HCP) (Prismane protein)	0.984072
aqpZ	TCONS_00002670	Aquaporin Z (Bacterial nodulin-like intrinsic protein)	0.723938
ybjD	TCONS_00000480	Uncharacterized protein YbjD	1.58942
macA	TCONS_00000481	Macrolide export protein MacA	1.48635
macB	TCONS_00000482	Macrolide export ATP-binding/permease protein MacB (EC 3.6.3.-)	0.928033
clpS	TCONS_00000483	ATP-dependent Clp protease adapter protein ClpS	1.53138
aat	TCONS_00002675	Leucyl/phenylalanyl-tRNA--protein transferase (EC 2.3.2.6) (L/F-transferase) (Leucyltransferase) (Phenyalanyltransferase)	0.620574
cydC	TCONS_00002676	ATP-binding/permease protein CydC	0.554635
cydD	TCONS_00002677	ATP-binding/permease protein CydD	0.562072
lrp	TCONS_00000485	Leucine-responsive regulatory protein	1.13646
ftsK	TCONS_00000486	DNA translocase FtsK	0.625041
lolA	TCONS_00000487	Outer-membrane lipoprotein carrier protein (P20)	0.796999
rarA	TCONS_00000488	Replication-associated recombination protein A	0.63325
dmsA	TCONS_00000490	Dimethyl sulfoxide reductase DmsA (DMSO reductase) (DMSOR) (Me2SO reductase) (EC 1.8.5.3)	1.17754
dmsB	TCONS_00000491	Anaerobic dimethyl sulfoxide reductase chain B (DMSO reductase iron-sulfur subunit)	0.969303
dmsC	TCONS_00000492	Anaerobic dimethyl sulfoxide reductase chain C (DMSO reductase anchor subunit)	1.26207
ycaK	TCONS_00000495	Uncharacterized NAD(P)H oxidoreductase YcaK (EC 1.6.99.-)	0.61969
pflB	TCONS_00002682	Formate acetyltransferase 1 (EC 2.3.1.54) (Pyruvate formate-lyase 1)	0.555696
ycaP	TCONS_00000496	UPF0702 transmembrane protein YcaP	1.82884
serC	TCONS_00000497	Phosphoserine aminotransferase (EC 2.6.1.52) (Phosphohydroxythreonine aminotransferase) (PSAT)	0.636774
ihfB	TCONS_00000502	Integration host factor subunit beta (IHF-beta)	0.715246
ycaI	TCONS_00000503	Uncharacterized protein YcaI	0.75177
kdsB	TCONS_00000508	3-deoxy-manno-octulosonate cytidylyltransferase (EC 2.7.7.38) (CMP-2-keto-3-deoxyoctulosonic acid synthase) (CKS) (CMP-KDO synthase)	0.75661
smtA	TCONS_00000510	NA	0.578414
mukF	TCONS_00000511	Chromosome partition protein MukF (Protein KicB)	0.574981
mukE	TCONS_00000512	Chromosome partition protein MukE (Protein KicA)	0.509188
mukB	TCONS_00000513	Chromosome partition protein MukB (Structural maintenance of chromosome-related protein)	0.617686
ldtD	TCONS_00000514	NA	1.94656
ycbK	TCONS_00000515	Uncharacterized protein YcbK	0.859698
ycbL	TCONS_00000516	Uncharacterized protein YcbL (EC 3.-.-.-)	0.676371
pepN	TCONS_00000517	Aminopeptidase N (EC 3.4.11.2) (Alpha-aminoacylpeptide hydrolase)	0.845633
ssuB	TCONS_00002690	Aliphatic sulfonates import ATP-binding protein SsuB (EC 3.6.3.-)	0.965864
elfA	TCONS_00000518	Fimbrial subunit ElfA	0.773885
elfG	TCONS_00000521	Uncharacterized fimbrial-like protein ElfG	1.30025
ycbF	TCONS_00000524	Uncharacterized fimbrial chaperone YcbF	0.861958
zapC	TCONS_00000526	Cell division protein ZapC (FtsZ-associated protein C) (Z-ring-associated protein C)	1.18201
ycbX	TCONS_00002695	Uncharacterized protein YcbX	0.631654
pqiB	TCONS_00000530	Paraquat-inducible protein B	0.603411
matP	TCONS_00000533	Macrodomain Ter protein	1.60562
sulA	TCONS_00002699	Cell division inhibitor SulA	1.38466
sxy	TCONS_00000534	Protein Sxy (Competence activator Sxy)	1.48522
yccS	TCONS_00002700	Inner membrane protein YccS	0.506972
helD	TCONS_00000535	Helicase IV (EC 3.6.4.12) (75 kDa helicase)	1.18547
mgsA	TCONS_00002702	Methylglyoxal synthase (MGS) (EC 4.2.3.3)	0.819827
yccU	TCONS_00000536	Uncharacterized protein YccU	0.97195
hspQ	TCONS_00002704	Heat shock protein HspQ	0.576959
yccX	TCONS_00000537	Acylphosphatase (EC 3.6.1.7) (Acylphosphate phosphohydrolase)	1.46708
tusE	TCONS_00002706	Sulfurtransferase TusE (EC 2.8.1.-) (tRNA 2-thiouridine synthesizing protein E)	0.610582
yccA	TCONS_00002707	Modulator of FtsH protease YccA	0.542742
hyaA	TCONS_00000538	Hydrogenase-1 small chain (HYD1) (EC 1.12.99.6) (Membrane-bound hydrogenase 1 small subunit) (NiFe hydrogenase)	1.86387
hyaB	TCONS_00000539	Hydrogenase-1 large chain (HYD1) (EC 1.12.99.6) (Membrane-bound hydrogenase 1 large subunit) (NiFe hydrogenase)	1.91168
hyaC	TCONS_00000540	Probable Ni/Fe-hydrogenase 1 B-type cytochrome subunit	1.4973
hyaD	TCONS_00000541	Hydrogenase 1 maturation protease (EC 3.4.23.-)	1.73111
hyaE	TCONS_00000542	Hydrogenase-1 operon protein HyaE	1.90077
hyaF	TCONS_00000543	Hydrogenase-1 operon protein HyaF	1.50089
cbdA	TCONS_00000544	NA	0.977907
cbdB	TCONS_00000545	NA	0.789587
appA	TCONS_00000547	Periplasmic AppA protein [Includes: Phosphoanhydride phosphohydrolase (EC 3.1.3.2) (pH 2.5 acid phosphatase) (AP); 4-phytase (EC 3.1.3.26)]	1.37339
etk	TCONS_00002709	Tyrosine-protein kinase etk (EC 2.7.10.-)	1.62637
gfcA	TCONS_00002715	Threonine-rich inner membrane protein GfcA (Group 4 capsule protein A homolog)	0.607334
insA	TCONS_00000548	NA	0.603737
insB1	TCONS_00000549	Insertion element IS1 1 protein InsB (IS1a)	0.701057
gnsA	TCONS_00000552	Protein GnsA	0.568436
yccM	TCONS_00002717	Putative electron transport protein YccM	0.790291
torS	TCONS_00002718	Sensor protein TorS (EC 2.7.13.3)	0.833772
torT	TCONS_00000553	Periplasmic protein TorT	1.4508
torR	TCONS_00002719	TorCAD operon transcriptional regulatory protein TorR	0.744598
ymdF	TCONS_00000559	Uncharacterized protein YmdF	1.7053
rutR	TCONS_00000560	HTH-type transcriptional regulator RutR (Rut operon repressor)	1.05587
putA	TCONS_00002731	Bifunctional protein PutA [Includes: Proline dehydrogenase (EC 1.5.5.2) (Proline oxidase); Delta-1-pyrroline-5-carboxylate dehydrogenase (P5C dehydrogenase) (EC 1.2.1.88) (L-glutamate gamma-semialdehyde dehydrogenase)]	1.00522
putP	TCONS_00000561	Sodium/proline symporter (Proline permease) (Propionate transporter)	0.933686
pgaD	TCONS_00002732	Biofilm PGA synthesis protein PgaD	1.97235
pgaC	TCONS_00002733	Poly-beta-1,6-N-acetyl-D-glucosamine synthase (PGA synthase) (Poly-beta-1,6-GlcNAc synthase) (EC 2.4.1.-) (Biofilm PGA synthesis protein PgaC) (N-acetylglucosaminyltransferase PgaC)	0.871172
pgaB	TCONS_00002734	Poly-beta-1,6-N-acetyl-D-glucosamine N-deacetylase (PGA N-deacetylase) (Poly-beta-1,6-GlcNAc N-deacetylase) (EC 3.5.1.-)	1.24559
ghrA	TCONS_00000569	Glyoxylate/hydroxypyruvate reductase A (EC 1.1.1.79) (EC 1.1.1.81) (2-ketoacid reductase)	1.12223
ycdX	TCONS_00000570	Probable phosphatase YcdX (EC 3.1.3.-)	0.6135
ycdY	TCONS_00000571	Chaperone protein YcdY	0.518661
ycdZ	TCONS_00000572	Inner membrane protein YcdZ	0.597761
csgG	TCONS_00002739	Curli production assembly/transport component CsgG	1.03533
csgE	TCONS_00002741	Curli production assembly/transport component CsgE	0.6153
csgA	TCONS_00000574	Major curlin subunit	1.54406
ymdB	TCONS_00000577	O-acetyl-ADP-ribose deacetylase (EC 3.5.1.-) (Regulator of RNase III activity)	1.58471
clsC	TCONS_00000578	Cardiolipin synthase C (CL synthase) (EC 2.7.8.-)	1.63661
mdtG	TCONS_00002745	Multidrug resistance protein MdtG	0.816548
lpxL	TCONS_00002746	Lipid A biosynthesis lauroyltransferase (EC 2.3.1.241) (Kdo(2)-lipid IV(A) lauroyltransferase)	0.628634
yceA	TCONS_00000582	UPF0176 protein YceA (ORF39.9)	0.760004
yceI	TCONS_00002747	Protein YceI	0.708041
solA	TCONS_00002750	N-methyl-L-tryptophan oxidase (MTOX) (EC 1.5.3.-)	0.614722
dinI	TCONS_00002752	DNA-damage-inducible protein I	0.914476
grxB	TCONS_00002755	Glutaredoxin-2 (Grx2)	1.4471
mdtH	TCONS_00002756	Multidrug resistance protein MdtH	0.977592
rimJ	TCONS_00000583	Ribosomal-protein-alanine acetyltransferase (EC 2.3.1.128) (Acetylating enzyme for N-terminal of ribosomal protein S5)	1.6628
yceH	TCONS_00000584	UPF0502 protein YceH (G20.3)	1.48402
yceM	TCONS_00000585	Putative oxidoreductase YceM (EC 1.-.-.-)	1.82997
flgN	TCONS_00002757	Flagella synthesis protein FlgN	1.32101
flgB	TCONS_00000587	Flagellar basal body rod protein FlgB (Putative proximal rod protein)	1.56488
flgC	TCONS_00000588	Flagellar basal-body rod protein FlgC (Putative proximal rod protein)	1.64267
flgD	TCONS_00000589	Basal-body rod modification protein FlgD	1.24104
flgE	TCONS_00000590	Flagellar hook protein FlgE	1.41546
flgF	TCONS_00000591	Flagellar basal-body rod protein FlgF (Putative proximal rod protein)	1.49005
flgG	TCONS_00000592	Flagellar basal-body rod protein FlgG (Distal rod protein)	1.61805
flgH	TCONS_00000593	Flagellar L-ring protein (Basal body L-ring protein)	1.45505
flgI	TCONS_00000594	Flagellar P-ring protein (Basal body P-ring protein)	1.51821
flgJ	TCONS_00000595	Peptidoglycan hydrolase FlgJ (EC 3.2.1.-) (Muramidase FlgJ)	1.2599
flgK	TCONS_00000596	Flagellar hook-associated protein 1 (HAP1)	1.64536
flgL	TCONS_00000597	Flagellar hook-associated protein 3 (HAP3) (Hook-filament junction protein)	1.26906
rne	TCONS_00002760	Ribonuclease E (RNase E) (EC 3.1.26.12)	0.6268
yceQ	TCONS_00000598	Uncharacterized protein YceQ	1.02903
psrD	TCONS_00000600	NA	0.563296
yceF	TCONS_00002761	Maf-like protein YceF	0.935077
fabG	TCONS_00000606	3-oxoacyl-[acyl-carrier-protein] reductase FabG (EC 1.1.1.100) (3-ketoacyl-acyl carrier protein reductase) (Beta-Ketoacyl-acyl carrier protein reductase) (Beta-ketoacyl-ACP reductase)	0.610986
pabC	TCONS_00000609	Aminodeoxychorismate lyase (EC 4.1.3.38) (4-amino-4-deoxychorismate lyase) (ADC lyase) (ADCL)	0.524872
tmk	TCONS_00000611	Thymidylate kinase (EC 2.7.4.9) (Thymidine monophosphate kinase) (dTMP kinase) (TMPK)	0.595979
holB	TCONS_00000612	DNA polymerase III subunit delta' (EC 2.7.7.7)	0.657446
fhuE	TCONS_00002762	FhuE receptor (Outer-membrane receptor for Fe(III)-coprogen, Fe(III)-ferrioxamine B and Fe(III)-rhodotrulic acid)	0.661797
hinT	TCONS_00000615	Purine nucleoside phosphoramidase (EC 3.9.1.-) (Histidine triad nucleotide binding protein HinT) (HIT protein)	1.15763
ycfL	TCONS_00000616	Uncharacterized protein YcfL	1.10038
lpoB	TCONS_00000617	Penicillin-binding protein activator LpoB (PBP activator LpoB) (Lipoprotein activator of PBP from the outer membrane B)	1.315
thiK	TCONS_00000618	Thiamine kinase (EC 2.7.1.89)	0.837847
nagZ	TCONS_00000619	Beta-hexosaminidase (EC 3.2.1.52) (Beta-N-acetylhexosaminidase) (N-acetyl-beta-glucosaminidase)	0.709481
ycfP	TCONS_00000620	UPF0227 protein YcfP	0.733269
ycfJ	TCONS_00000622	Uncharacterized protein YcfJ	0.577834
ycfQ	TCONS_00002763	NA	1.12942
mfd	TCONS_00002765	Transcription-repair-coupling factor (TRCF) (EC 3.6.4.-)	0.660467
lolC	TCONS_00000624	Lipoprotein-releasing system transmembrane protein LolC	0.593268
nagK	TCONS_00000627	N-acetyl-D-glucosamine kinase (EC 2.7.1.59) (GlcNAc kinase)	0.789994
cobB	TCONS_00000628	NAD-dependent protein deacylase (EC 3.5.1.-) (Regulatory protein SIR2 homolog)	0.850478
ymfA	TCONS_00002768	Inner membrane protein YmfA	0.617765
pepT	TCONS_00000629	Peptidase T (EC 3.4.11.4) (Aminotripeptidase) (Tripeptidase) (Tripeptide aminopeptidase)	1.10287
roxA	TCONS_00002773	50S ribosomal protein L16 3-hydroxylase (EC 1.14.11.47) (Ribosomal oxygenase RoxA) (ROX)	0.721284
phoQ	TCONS_00002774	Sensor protein PhoQ (EC 2.7.13.3) (EC 3.1.3.-) (Sensor histidine protein kinase/phosphatase PhoQ)	0.846094
phoP	TCONS_00002775	Transcriptional regulatory protein PhoP	1.00118
rluE	TCONS_00002780	Ribosomal large subunit pseudouridine synthase E (EC 5.4.99.20) (rRNA pseudouridylate synthase E) (rRNA-uridine isomerase E)	0.685518
icd	TCONS_00000630	Isocitrate dehydrogenase (Fragment)	1.01406
ymfE	TCONS_00002782	Uncharacterized protein YmfE	0.939728
lit	TCONS_00000631	Bacteriophage T4 late gene expression-blocking protein (GpLit)	0.690451
intE	TCONS_00002783	Prophage lambda integrase (Int(Lambda)) (Prophage e14 integrase)	1.99031
ymfI	TCONS_00000632	Uncharacterized protein YmfI	1.22379
ymfJ	TCONS_00002785	Uncharacterized protein YmfJ	1.51937
cohE	TCONS_00002786	Putative lambdoid prophage e14 repressor protein C2	0.910774
croE	TCONS_00000633	Putative lambdoid prophage e14 transcriptional regulatory protein	1.75275
ymfL	TCONS_00000634	Uncharacterized protein YmfL	1.85799
beeE-1	TCONS_00000639	NA	0.924422
bluR	TCONS_00002791	HTH-type transcriptional repressor BluR	0.871405
bluF	TCONS_00002792	Blue light- and temperature-regulated antirepressor BluF (Blrp)	0.507511
ycgH-1	TCONS_00000653	NA	0.830688
ymgD	TCONS_00002793	Uncharacterized protein YmgD	0.87226
ymgG	TCONS_00002794	UPF0757 protein YmgG	0.612185
ymgI	TCONS_00002795	Uncharacterized protein YmgI	0.568435
minE	TCONS_00002796	Cell division topological specificity factor	1.00726
minD	TCONS_00002797	Septum site-determining protein MinD (Cell division inhibitor MinD)	0.906904
minC	TCONS_00002798	Septum site-determining protein MinC	1.15665
ycgJ	TCONS_00000656	Uncharacterized protein YcgJ	1.04391
pliG	TCONS_00002799	Inhibitor of g-type lysozyme	1.43704
ycgL	TCONS_00000657	Protein YcgL	0.812995
ycgM	TCONS_00000658	Uncharacterized protein YcgM	1.22543
umuC	TCONS_00000661	Protein UmuC	1.16661
fadR	TCONS_00000662	Fatty acid metabolism regulator protein	0.521992
dadA	TCONS_00000663	D-amino acid dehydrogenase (EC 1.4.99.-) (D-alanine dehydrogenase)	0.622231
dadX	TCONS_00000664	Alanine racemase, catabolic (EC 5.1.1.1)	0.669696
cvrA	TCONS_00002804	K(+)/H(+) antiporter NhaP2 (Potassium/proton antiporter NhaP2)	0.733817
ldcA	TCONS_00002805	Murein tetrapeptide carboxypeptidase (EC 3.4.17.13) (LD-carboxypeptidase A) (Muramoyltetrapeptide carboxypeptidase)	0.944156
ycgR	TCONS_00002806	Flagellar brake protein YcgR (Cyclic di-GMP binding protein YcgR)	0.517285
dhaL	TCONS_00002809	PEP-dependent dihydroxyacetone kinase, ADP-binding subunit DhaL (EC 2.7.-.-)	1.8602
dhaK	TCONS_00002810	PEP-dependent dihydroxyacetone kinase, dihydroxyacetone-binding subunit DhaK (EC 2.7.-.-)	1.53809
dhaR	TCONS_00000668	PTS-dependent dihydroxyacetone kinase operon regulatory protein	1.16884
ycgV	TCONS_00002811	Uncharacterized protein YcgV	0.894662
ychH	TCONS_00000669	Uncharacterized protein YchH	1.39331
ispE	TCONS_00002816	4-diphosphocytidyl-2-C-methyl-D-erythritol kinase (CMK) (EC 2.7.1.148) (4-(cytidine-5'-diphospho)-2-C-methyl-D-erythritol kinase)	0.665959
lolB	TCONS_00002817	Outer-membrane lipoprotein LolB	0.532463
hemA	TCONS_00000670	Glutamyl-tRNA reductase (GluTR) (EC 1.2.1.70)	0.737928
ychA	TCONS_00000674	NA	0.660267
chaA	TCONS_00002821	Sodium-potassium/proton antiporter ChaA (Na(+)/H(+) exchanger)	0.540089
chaC	TCONS_00000680	Glutathione-specific gamma-glutamylcyclotransferase (Gamma-GCG) (EC 2.3.2.-) (Cation transport regulatory protein ChaC)	1.92361
ychN	TCONS_00002822	Protein YchN	1.42675
ychO	TCONS_00000681	Uncharacterized protein YchO	0.77793
narL	TCONS_00002823	Nitrate/nitrite response regulator protein NarL	1.49035
narX	TCONS_00002824	Nitrate/nitrite sensor protein NarX (EC 2.7.13.3)	0.926417
narK	TCONS_00000682	Nitrate/nitrite transporter NarK (Nitrite extrusion protein 1) (Nitrite facilitator 1)	1.12571
tpr	TCONS_00002825	Protamine-like protein	1.69648
purU	TCONS_00002829	Formyltetrahydrofolate deformylase (EC 3.5.1.10) (Formyl-FH(4) hydrolase)	0.574246
rssA	TCONS_00000687	NTE family protein RssA	0.918659
rssB	TCONS_00000688	Regulator of RpoS	0.730112
galU	TCONS_00000689	UTP--glucose-1-phosphate uridylyltransferase (EC 2.7.7.9) (Alpha-D-glucosyl-1-phosphate uridylyltransferase) (UDP-glucose pyrophosphorylase) (UDPGP) (Uridine diphosphoglucose pyrophosphorylase)	0.56705
hns	TCONS_00002831	DNA-binding protein H-NS (Heat-stable nucleoid-structuring protein) (Histone-like protein HLP-II) (Protein B1) (Protein H1)	0.629896
insZ-1	TCONS_00002832	NA	1.4914
adhE	TCONS_00002833	Aldehyde-alcohol dehydrogenase [Includes: Alcohol dehydrogenase (ADH) (EC 1.1.1.1); Acetaldehyde dehydrogenase [acetylating] (ACDH) (EC 1.2.1.10); Pyruvate-formate-lyase deactivase (PFL deactivase)]	0.861669
ychE	TCONS_00000691	UPF0056 membrane protein YhcE	0.516821
oppA	TCONS_00000692	Periplasmic oligopeptide-binding protein	0.755802
oppB	TCONS_00000693	Oligopeptide transport system permease protein OppB	0.526766
oppC	TCONS_00000694	Oligopeptide transport system permease protein OppC	0.516612
yciU	TCONS_00002834	UPF0263 protein YciU	0.625847
clsA	TCONS_00002835	Cardiolipin synthase A (CL synthase) (EC 2.7.8.-)	1.21004
yciY	TCONS_00000697	Uncharacterized protein YciY	1.13688
kch	TCONS_00002836	Voltage-gated potassium channel Kch	1.59986
yciI	TCONS_00002837	Protein YciI	1.25192
tonB	TCONS_00000698	Protein TonB	0.978735
trpA	TCONS_00002844	Tryptophan synthase alpha chain (EC 4.2.1.20)	0.579681
trpB	TCONS_00002845	Tryptophan synthase beta chain (EC 4.2.1.20)	0.89519
trpC	TCONS_00002846	Tryptophan biosynthesis protein TrpCF [Includes: Indole-3-glycerol phosphate synthase (IGPS) (EC 4.1.1.48); N-(5'-phospho-ribosyl)anthranilate isomerase (PRAI) (EC 5.3.1.24)]	1.10409
yciV	TCONS_00000700	5'-3' exoribonuclease (EC 3.1.13.-) (3',5'-nucleotide bisphosphate phosphatase) (EC 3.1.3.97) (RNase AM)	0.583837
yciO	TCONS_00000701	Uncharacterized protein YciO	0.926618
yciQ	TCONS_00000702	Uncharacterized protein YciQ	0.722813
btuR	TCONS_00002850	Cob(I)yrinic acid a,c-diamide adenosyltransferase (EC 2.5.1.17) (Cob(I)alamin adenosyltransferase) (Corrinoid adenosyltransferase)	0.542227
yciK	TCONS_00002851	Uncharacterized oxidoreductase YciK (EC 1.-.-.-)	0.791607
sohB	TCONS_00000704	Probable protease SohB (EC 3.4.21.-)	0.832839
yciN	TCONS_00002852	Protein YciN	0.732871
cysB	TCONS_00000706	HTH-type transcriptional regulator CysB (Cys regulon transcriptional activator)	0.621638
acnA	TCONS_00000709	Aconitate hydratase A (ACN) (Aconitase) (EC 4.2.1.3) (Iron-responsive protein-like) (IRP-like) (RNA-binding protein) (Stationary phase enzyme)	1.62764
ribA	TCONS_00002853	GTP cyclohydrolase-2 (EC 3.5.4.25) (GTP cyclohydrolase II)	0.665032
pgpB	TCONS_00000710	Phosphatidylglycerophosphatase B (EC 3.1.3.27) (Diacylglycerol pyrophosphate phosphatase) (DGPP phosphatase) (EC 3.1.3.81) (Phosphatidate phosphatase) (EC 3.1.3.4) (Undecaprenyl pyrophosphate phosphatase) (EC 3.6.1.27) (Undecaprenyl-diphosphatase)	0.954343
yciS	TCONS_00000711	NA	0.817316
yciM	TCONS_00000712	NA	0.984899
gmr	TCONS_00002857	Cyclic di-GMP phosphodiesterase Gmr (EC 3.1.4.52)	1.68669
sapA	TCONS_00002866	Peptide transport periplasmic protein SapA	0.662995
ymjA	TCONS_00002867	Uncharacterized protein YmjA	0.599139
puuR	TCONS_00000717	HTH-type transcriptional regulator PuuR	0.5829
puuE	TCONS_00000720	4-aminobutyrate aminotransferase PuuE (EC 2.6.1.19) (GABA aminotransferase) (GABA-AT) (Gamma-amino-N-butyrate transaminase) (GABA transaminase) (Glutamate:succinic semialdehyde transaminase)	1.39992
pspF	TCONS_00002870	Psp operon transcriptional activator (Phage shock protein F)	1.53583
pspA	TCONS_00000721	Phage shock protein A	1.04936
pspB	TCONS_00000722	Phage shock protein B	1.18787
pspC	TCONS_00000723	Phage shock protein C	1.02241
pspD	TCONS_00000724	Phage shock protein D	0.59301
pspE	TCONS_00000725	Thiosulfate sulfurtransferase PspE (TST) (EC 2.8.1.1) (Phage shock protein E)	1.3186
ycjM	TCONS_00000726	Putative sucrose phosphorylase (EC 2.4.1.7) (Sucrose glucosyltransferase)	0.782693
ycjN	TCONS_00000727	Putative ABC transporter periplasmic-binding protein YcjN	0.965519
ycjO	TCONS_00000728	Inner membrane ABC transporter permease protein YcjO	1.24273
ycjP	TCONS_00000729	Inner membrane ABC transporter permease protein YcjP	0.931842
ycjS	TCONS_00000732	Uncharacterized oxidoreductase YcjS (EC 1.-.-.-)	1.11041
ycjT	TCONS_00000733	Uncharacterized glycosyl hydrolase YcjT (EC 3.2.1.-)	0.863561
ycjX	TCONS_00000737	Uncharacterized protein YcjX	1.45214
ycjF	TCONS_00000738	UPF0283 membrane protein YcjF	1.06829
tyrR	TCONS_00000739	Transcriptional regulatory protein TyrR	0.867658
tpx	TCONS_00002872	Thiol peroxidase (EC 1.11.1.-) (Scavengase P20)	0.625739
ycjG	TCONS_00000740	L-Ala-D/L-Glu epimerase (AE epimerase) (AEE) (EC 5.1.1.20)	1.08638
mpaA	TCONS_00002873	Protein MpaA	1.51199
pgrR	TCONS_00000741	HTH-type transcriptional regulator PgrR (Regulator of PG recycling)	0.652497
ynaI	TCONS_00002877	Low conductance mechanosensitive channel YnaI	0.755015
ynaJ	TCONS_00000744	Uncharacterized protein YnaJ	0.546661
abgR	TCONS_00000745	HTH-type transcriptional regulator AbgR	0.721688
smrA	TCONS_00000746	Probable DNA endonuclease SmrA (EC 3.1.-.-)	0.743281
ydaM	TCONS_00002885	Probable diguanylate cyclase YdaM (DGC) (EC 2.7.7.65)	1.83368
fnrS	TCONS_00000748	NA	0.830027
dbpA	TCONS_00000749	ATP-dependent RNA helicase DbpA (EC 3.6.4.13)	0.531251
recT	TCONS_00002891	Protein RecT (P33)	1.8633
racR	TCONS_00002898	Rac prophage repressor	1.09131
ydaS	TCONS_00000751	Uncharacterized protein YdaS	1.21227
ydaU	TCONS_00000753	Uncharacterized protein YdaU	1.44966
ydaW-1	TCONS_00000755	NA	1.54629
trkG	TCONS_00000758	Trk system potassium uptake protein TrkG	0.580917
ynaK	TCONS_00000759	Uncharacterized protein YnaK	1.20429
insH1	TCONS_00002899	Transposase InsH for insertion sequence element IS5A	1.0657
pinR	TCONS_00002900	Putative DNA-invertase from lambdoid prophage Rac	0.531164
pfo	TCONS_00002905	NA	1.23657
ydbJ	TCONS_00000767	Uncharacterized protein YdbJ	1.40596
hslJ	TCONS_00002906	Heat shock protein HslJ	0.875681
ydbH	TCONS_00000768	Uncharacterized protein YdbH	0.849562
ydbL	TCONS_00000770	Uncharacterized protein YdbL	1.91781
feaR	TCONS_00002908	Transcriptional activator FeaR	1.24289
feaB	TCONS_00000771	Phenylacetaldehyde dehydrogenase (PAD) (EC 1.2.1.39)	1.16709
paaJ	TCONS_00000781	3-oxoadipyl-CoA/3-oxo-5,6-dehydrosuberyl-CoA thiolase (EC 2.3.1.174) (EC 2.3.1.223)	1.47042
paaK	TCONS_00000782	Phenylacetate-coenzyme A ligase (EC 6.2.1.30) (Phenylacetyl-CoA ligase) (PA-CoA ligase)	1.61785
paaX	TCONS_00000783	Transcriptional repressor PaaX	1.37959
paaY	TCONS_00000784	Phenylacetic acid degradation protein PaaY	0.578377
ydbA-1	TCONS_00000786	NA	0.976004
ynbD	TCONS_00000793	Uncharacterized protein YnbD	1.68
azoR	TCONS_00002914	FMN-dependent NADH-azoreductase (EC 1.7.-.-) (Azo-dye reductase) (FMN-dependent NADH-azo compound oxidoreductase)	1.36363
hrpA	TCONS_00000794	ATP-dependent RNA helicase HrpA (EC 3.6.4.13)	0.528436
ydcF	TCONS_00000795	Protein YdcF	0.887231
aldA	TCONS_00000796	Lactaldehyde dehydrogenase (EC 1.2.1.22) (Aldehyde dehydrogenase A) (Glycolaldehyde dehydrogenase) (EC 1.2.1.21)	1.55895
gapC-1	TCONS_00002915	NA	1.36227
cybB	TCONS_00000797	Cytochrome b561 (Cytochrome b-561)	0.758756
ydcA	TCONS_00000798	Uncharacterized protein YdcA	1.13687
mokB	TCONS_00002918	Regulatory protein MokB	0.860673
trg	TCONS_00000800	Methyl-accepting chemotaxis protein III (MCP-III) (Ribose and galactose chemoreceptor protein)	1.51751
ydcI	TCONS_00002919	Uncharacterized HTH-type transcriptional regulator YdcI	0.948603
tehA	TCONS_00000805	Tellurite resistance protein TehA	0.999137
tehB	TCONS_00000806	Tellurite methyltransferase (EC 2.1.1.265) (Chalcogen-detoxifying protein TehB) (Selenite methyltransferase) (Tellurite resistance protein TehB)	0.862221
ydcL	TCONS_00000807	Uncharacterized lipoprotein YdcL	1.27452
insP-1	TCONS_00002921	NA	0.863753
insQ	TCONS_00000808	Putative transposase InsQ for insertion sequence element IS609	1.54021
ydcN	TCONS_00000809	NA	0.990507
hicB	TCONS_00000812	Antitoxin HicB	1.36993
ydcR	TCONS_00000813	Uncharacterized HTH-type transcriptional regulator YdcR	0.728614
ydcU	TCONS_00000816	Inner membrane ABC transporter permease protein YdcU	1.93371
ydcY	TCONS_00000820	Uncharacterized protein YdcY	1.31239
ydcZ	TCONS_00002925	Inner membrane protein YdcZ	1.79628
mnaT	TCONS_00002926	L-amino acid N-acyltransferase MnaT (EC 2.3.1.-)	1.42327
yncD	TCONS_00002927	Probable TonB-dependent receptor YncD	1.11219
yncE	TCONS_00000823	Uncharacterized protein YncE	1.61679
yncG	TCONS_00000824	Uncharacterized GST-like protein YncG	1.85982
ydcD	TCONS_00000827	Uncharacterized protein YdcD (ORF-E2)	1.85462
pptA	TCONS_00000830	Tautomerase PptA (EC 5.3.2.-)	1.19308
yddE	TCONS_00002930	Uncharacterized isomerase YddE (EC 5.1.-.-) (ORFB)	0.987593
fdnH	TCONS_00000833	Formate dehydrogenase, nitrate-inducible, iron-sulfur subunit (Anaerobic formate dehydrogenase iron-sulfur subunit) (Formate dehydrogenase-N subunit beta) (FDH-N subunit beta)	0.567678
fdnI	TCONS_00000834	Formate dehydrogenase, nitrate-inducible, cytochrome b556(Fdn) subunit (Anaerobic formate dehydrogenase cytochrome b556 subunit) (Formate dehydrogenase-N subunit gamma) (FDH-N subunit gamma)	0.595563
yddM	TCONS_00002939	Uncharacterized HTH-type transcriptional regulator YddM	0.604763
maeA	TCONS_00002941	NAD-dependent malic enzyme (NAD-ME) (EC 1.1.1.38)	0.553237
yddW	TCONS_00002952	UPF0748 lipoprotein YddW	0.764487
yneO-1	TCONS_00002970	NA	1.60898
lsrD	TCONS_00000838	Autoinducer 2 import system permease protein LsrD (AI-2 import system permease protein LsrD)	1.65783
yneE	TCONS_00002973	UPF0187 protein YneE	1.45011
uxaB	TCONS_00002974	Altronate oxidoreductase (EC 1.1.1.58) (Tagaturonate dehydrogenase) (Tagaturonate reductase)	1.20913
yneF	TCONS_00002975	Uncharacterized protein YneF	1.16026
yneG	TCONS_00002976	Uncharacterized protein YneG	0.57736
glsB	TCONS_00002977	NA	0.664373
sad	TCONS_00002978	Succinate semialdehyde dehydrogenase [NAD(P)+] Sad (SSADH) (SSDH) (EC 1.2.1.16)	1.34661
marC	TCONS_00002979	UPF0056 inner membrane protein MarC	1.12057
marR	TCONS_00000846	Multiple antibiotic resistance protein MarR	0.925586
marA	TCONS_00000847	Multiple antibiotic resistance protein MarA	1.10695
eamA	TCONS_00002980	Probable amino-acid metabolite efflux pump	0.979216
ydeE	TCONS_00000849	Uncharacterized MFS-type transporter YdeE	1.15528
dgcZ	TCONS_00002982	NA	0.644411
ydeJ	TCONS_00000851	Protein YdeJ	1.08292
dcp	TCONS_00002984	Peptidyl-dipeptidase dcp (EC 3.4.15.5) (Dipeptidyl carboxypeptidase)	1.08144
ydfG	TCONS_00000852	NADP-dependent 3-hydroxy acid dehydrogenase YdfG (L-allo-threonine dehydrogenase) (EC 1.1.1.381) (Malonic semialdehyde reductase) (EC 1.1.1.298)	1.1318
rspR	TCONS_00000853	HTH-type transcriptional repressor RspR	0.748833
ydfZ	TCONS_00000854	Putative selenoprotein YdfZ	1.7121
ydfK	TCONS_00000856	Uncharacterized protein YdfK	1.19307
cspF	TCONS_00000862	Cold shock-like protein CspF (CSP-F)	1.65138
dicA	TCONS_00000868	HTH-type transcriptional regulator DicA (Repressor protein of division inhibition gene dicA)	0.91985
ydfA	TCONS_00000871	Uncharacterized protein YdfA	0.92856
stfQ	TCONS_00002986	Side tail fiber protein homolog from lambdoid prophage Qin	0.738294
gnsB	TCONS_00002991	Protein GnsB	0.867822
cspB	TCONS_00002998	Cold shock-like protein CspB (CSP-B)	0.503983
hokD	TCONS_00003002	Protein HokD (Protein RelF)	0.798161
relE	TCONS_00003003	mRNA interferase RelE (EC 3.1.-.-) (Endoribonuclease RelE) (Toxin RelE)	0.716039
ynfA	TCONS_00003010	UPF0060 membrane protein YnfA	1.04608
ynfB	TCONS_00000882	UPF0482 protein YnfB	0.941375
speG	TCONS_00000883	Spermidine N(1)-acetyltransferase (SAT) (EC 2.3.1.57) (Spermidine/spermine N(1)-acetyltransferase) (SSAT)	0.713212
ynfC	TCONS_00003011	UPF0257 lipoprotein YnfC	1.61898
ynfE	TCONS_00000885	Putative dimethyl sulfoxide reductase chain YnfE (DMSO reductase) (EC 1.8.99.-)	1.40646
ynfF	TCONS_00000886	Probable dimethyl sulfoxide reductase chain YnfF (DMSO reductase) (EC 1.8.99.-)	1.02037
ynfG	TCONS_00000887	Probable anaerobic dimethyl sulfoxide reductase chain YnfG (DMSO reductase iron-sulfur subunit YnfG)	1.22495
ynfH	TCONS_00000888	Anaerobic dimethyl sulfoxide reductase chain YnfH (DMSO reductase anchor subunit YnfH)	1.21855
dmsD	TCONS_00000889	Tat proofreading chaperone DmsD (DMSO reductase maturation protein) (Twin-arginine leader-binding protein DmsD)	0.827747
clcB	TCONS_00000890	Voltage-gated ClC-type chloride channel ClcB	1.03696
ynfK	TCONS_00003012	NA	1.46727
mlc	TCONS_00003013	Protein mlc (Making large colonies protein)	0.86838
ynfL	TCONS_00003014	Uncharacterized HTH-type transcriptional regulator YnfL	1.10472
pntB	TCONS_00003017	NAD(P) transhydrogenase subunit beta (EC 1.6.1.2) (Nicotinamide nucleotide transhydrogenase subunit beta) (Pyridine nucleotide transhydrogenase subunit beta)	0.844945
pntA	TCONS_00003018	NAD(P) transhydrogenase subunit alpha (EC 1.6.1.2) (Nicotinamide nucleotide transhydrogenase subunit alpha) (Pyridine nucleotide transhydrogenase subunit alpha)	0.909445
ydgH	TCONS_00000896	Protein YdgH	0.686017
ydgC	TCONS_00003019	Inner membrane protein YdgC	0.815023
rstA	TCONS_00000899	Transcriptional regulatory protein RstA	0.600638
rstB	TCONS_00000900	Sensor protein RstB (EC 2.7.13.3)	0.60706
tus	TCONS_00000901	DNA replication terminus site-binding protein (Ter-binding protein)	0.651112
fumC	TCONS_00003020	Fumarate hydratase class II (Fumarase C) (EC 4.2.1.2) (Iron-independent fumarase)	1.41586
fumA	TCONS_00003021	Fumarate hydratase class I, aerobic (EC 4.2.1.2) (Fumarase A) (Oxaloacetate keto--enol-isomerase) (OAAKE isomerase) (Oxaloacetate tautomerase) (EC 5.3.2.2)	0.761707
manA	TCONS_00000902	Mannose-6-phosphate isomerase (EC 5.3.1.8) (Phosphohexomutase) (Phosphomannose isomerase) (PMI)	0.761442
ydgA	TCONS_00000903	Protein YdgA	1.14777
uidC	TCONS_00003022	Membrane-associated protein UidC	0.526467
uidB	TCONS_00003023	Glucuronide carrier protein (Glucuronide permease)	0.579402
uidA	TCONS_00003024	Beta-glucuronidase (GUS) (EC 3.2.1.31) (Beta-D-glucuronoside glucuronosohydrolase)	0.816139
uidR	TCONS_00003025	HTH-type transcriptional regulator UidR (Gus operon repressor) (Uid operon repressor)	0.727889
malI	TCONS_00003027	Maltose regulon regulatory protein MalI	1.08188
malX	TCONS_00000904	PTS system maltose- and glucose-specific EIICB component [Includes: Maltose and glucose permease IIC component (PTS system maltose- and glucose-specific EIIC component); Maltose- and glucose-specific phosphotransferase enzyme IIB component (EC 2.7.1.208) (PTS system maltose- and glucose-specific EIIB component)]	0.503323
malY	TCONS_00000905	Protein MalY [Includes: Cystathionine beta-lyase MalY (CBL) (EC 4.4.1.8) (Beta-cystathionase) (Cysteine lyase); Maltose regulon modulator]	0.518373
add	TCONS_00000906	Adenosine deaminase (EC 3.5.4.4) (Adenosine aminohydrolase)	1.00495
ydgJ	TCONS_00003028	Uncharacterized oxidoreductase YdgJ (EC 1.-.-.-)	1.14091
ydgK	TCONS_00000909	Inner membrane protein YdgK	1.78997
rsxA	TCONS_00000910	Electron transport complex subunit RsxA	0.571938
rsxB	TCONS_00000911	Electron transport complex subunit RsxB	0.619565
nth	TCONS_00000916	Endonuclease III (EC 4.2.99.18) (DNA-(apurinic or apyrimidinic site) lyase)	0.723442
gstA	TCONS_00000918	Glutathione S-transferase GstA (EC 2.5.1.18) (GST B1-1)	1.87581
pdxH	TCONS_00003031	Pyridoxine/pyridoxamine 5'-phosphate oxidase (EC 1.4.3.5) (PNP/PMP oxidase) (PNPOx) (Pyridoxal 5'-phosphate synthase)	0.609077
anmK	TCONS_00003033	Anhydro-N-acetylmuramic acid kinase (EC 2.7.1.170) (AnhMurNAc kinase)	1.43823
slyB	TCONS_00000919	Outer membrane lipoprotein SlyB	0.738624
ydhJ	TCONS_00000921	Uncharacterized protein YdhJ	1.07689
ydhK	TCONS_00000922	Uncharacterized transporter YdhK	1.0523
sodC	TCONS_00003035	Superoxide dismutase [Cu-Zn] (EC 1.15.1.1) (Bacteriocuprein)	1.68387
ydhL	TCONS_00003037	Uncharacterized protein YdhL	1.62294
nemR	TCONS_00000923	HTH-type transcriptional repressor NemR	1.10183
gloA	TCONS_00000925	Lactoylglutathione lyase (EC 4.4.1.5) (Aldoketomutase) (Glyoxalase I) (Glx I) (Ketone-aldehyde mutase) (Methylglyoxalase) (S-D-lactoylglutathione methylglyoxal lyase)	0.965399
rnt	TCONS_00000926	Ribonuclease T (EC 3.1.13.-) (Exoribonuclease T) (RNase T)	0.685471
lhr	TCONS_00000927	Probable ATP-dependent helicase lhr (EC 3.6.4.-) (Large helicase-related protein)	1.35791
grxD	TCONS_00003038	Glutaredoxin-4 (Grx4) (Monothiol glutaredoxin)	0.508734
mepH	TCONS_00000928	Murein DD-endopeptidase MepH (EC 3.4.-.-) (Murein hydrolase MepH)	0.701642
sodB	TCONS_00000929	Superoxide dismutase [Fe] (EC 1.15.1.1)	1.23239
ydhP	TCONS_00003039	Inner membrane transport protein YdhP	0.681285
ydhB	TCONS_00003041	Uncharacterized HTH-type transcriptional regulator YdhB	1.95336
ydhC	TCONS_00000931	Inner membrane transport protein YdhC	1.19012
cfa	TCONS_00000932	Cyclopropane-fatty-acyl-phospholipid synthase (CFA synthase) (Cyclopropane fatty acid synthase) (EC 2.1.1.79)	0.989121
ribC	TCONS_00003042	Riboflavin synthase (RS) (EC 2.5.1.9)	1.24762
mdtK	TCONS_00000933	Multidrug resistance protein MdtK (Multidrug-efflux transporter)	1.32466
ydhQ	TCONS_00003043	Uncharacterized protein YdhQ	1.25598
ydhR	TCONS_00000936	Putative monooxygenase YdhR (EC 1.-.-.-)	1.25729
ydhZ	TCONS_00003050	Uncharacterized protein YdhZ	0.588528
pykF	TCONS_00000938	Pyruvate kinase I (EC 2.7.1.40) (PK-1)	0.615826
lpp	TCONS_00000939	Major outer membrane lipoprotein Lpp (Braun lipoprotein) (Murein-lipoprotein)	0.787798
ydiH	TCONS_00003059	Uncharacterized protein YdiH	0.867835
menI	TCONS_00003060	1,4-dihydroxy-2-naphthoyl-CoA hydrolase (DHNA-CoA hydrolase) (EC 3.1.2.28) (DHNA-CoA thioesterase)	1.21195
ydiJ	TCONS_00003061	Uncharacterized protein YdiJ	0.800674
ydiK	TCONS_00000940	UPF0118 inner membrane protein YdiK	1.11393
ydiB	TCONS_00000945	Quinate/shikimate dehydrogenase (EC 1.1.1.282) (NAD-dependent shikimate 5-dehydrogenase)	1.3669
aroD	TCONS_00000946	3-dehydroquinate dehydratase (3-dehydroquinase) (EC 4.2.1.10) (Type I DHQase) (Type I dehydroquinase) (DHQ1)	0.886955
ppsA	TCONS_00003063	Phosphoenolpyruvate synthase (PEP synthase) (EC 2.7.9.2) (Pyruvate, water dikinase)	0.74447
ppsR	TCONS_00000954	Phosphoenolpyruvate synthase regulatory protein (PEP synthase regulatory protein) (PSRP) (EC 2.7.11.33) (EC 2.7.4.28) (Pyruvate, water dikinase regulatory protein)	0.59296
ydiU	TCONS_00003064	UPF0061 protein YdiU	1.59747
ydiV	TCONS_00003065	Putative anti-FlhC(2)FlhD(4) factor YdiV (c-di-GMP regulator CdgR)	1.84416
btuD	TCONS_00003067	Vitamin B12 import ATP-binding protein BtuD (EC 3.6.3.33) (Vitamin B12-transporting ATPase)	0.969094
btuE	TCONS_00003068	Thioredoxin/glutathione peroxidase BtuE (EC 1.11.1.15) (EC 1.11.1.9)	0.911361
btuC	TCONS_00003069	Vitamin B12 import system permease protein BtuC	0.803865
ihfA	TCONS_00003070	Integration host factor subunit alpha (IHF-alpha)	0.907498
rplT	TCONS_00003074	50S ribosomal protein L20	0.605152
rpmI	TCONS_00003075	50S ribosomal protein L35 (Ribosomal protein A)	0.592652
infC	TCONS_00003076	Translation initiation factor IF-3 [Cleaved into: Translation initiation factor IF-3, N-terminally processed; Translation initiation factor IF-3S]	0.672764
thrS	TCONS_00003077	Threonine--tRNA ligase (EC 6.1.1.3) (Threonyl-tRNA synthetase) (ThrRS)	0.884853
pfkB	TCONS_00000959	ATP-dependent 6-phosphofructokinase isozyme 2 (ATP-PFK 2) (Phosphofructokinase 2) (EC 2.7.1.11) (6-phosphofructokinase isozyme II) (Phosphohexokinase 2)	1.68563
yniB	TCONS_00003079	Uncharacterized protein YniB	1.25323
ydjM	TCONS_00000963	Inner membrane protein YdjM	0.774612
ydjN	TCONS_00000964	L-cystine transporter YdjN	1.88777
chbG	TCONS_00003082	Chitooligosaccharide deacetylase ChbG (COD) (EC 3.5.1.105) (Chitin disaccharide deacetylase) (Chitobiose deacetylase) (Chitobiose-6P deacetylase) (Chitotriose deacetylase) (Chitotriose-6P deacetylase)	1.67987
chbF	TCONS_00003083	6-phospho-beta-glucosidase (EC 3.2.1.86) (Cellobiose-6-phosphate hydrolase) (Phospho-chitobiase)	1.6802
nadE	TCONS_00000966	NH(3)-dependent NAD(+) synthetase (EC 6.3.1.5) (Nicotinamide adenine dinucleotide synthetase) (NADS) (Nitrogen regulatory protein)	1.72017
cho	TCONS_00000967	Excinuclease cho (EC 3.1.25.-) (Endonuclease cho) (UvrC homolog protein)	1.71621
ves	TCONS_00003089	Protein Ves (Various environmental stresses-induced protein)	1.8586
spy	TCONS_00003090	Periplasmic chaperone Spy (Spheroplast protein Y)	1.31147
ynjD	TCONS_00000975	Uncharacterized ABC transporter ATP-binding protein YnjD	0.553777
ynjF	TCONS_00003096	Inner membrane protein YnjF	0.570369
nudG	TCONS_00000977	CTP pyrophosphohydrolase (EC 3.6.1.65)	0.684584
ynjH	TCONS_00003097	Uncharacterized protein YnjH	1.81006
gdhA	TCONS_00000978	NADP-specific glutamate dehydrogenase (NADP-GDH) (EC 1.4.1.4)	1.29715
ynjI	TCONS_00003098	Inner membrane protein YnjI	0.746156
topB	TCONS_00003099	DNA topoisomerase 3 (EC 5.99.1.2) (DNA topoisomerase III)	0.700611
selD	TCONS_00003100	Selenide, water dikinase (EC 2.7.9.3) (Selenium donor protein) (Selenophosphate synthase)	0.946526
ydjA	TCONS_00003101	Putative NAD(P)H nitroreductase YdjA (EC 1.-.-.-)	0.840425
sppA	TCONS_00000979	Protease 4 (EC 3.4.21.-) (Endopeptidase IV) (Protease IV) (Signal peptide peptidase)	0.652915
pncA	TCONS_00000981	Pyrazinamidase/nicotinamidase (PZAase) (EC 3.5.1.-) (EC 3.5.1.19) (Nicotine deamidase) (NAMase)	0.727255
ydjF	TCONS_00003103	Uncharacterized HTH-type transcriptional regulator YdjF	1.84379
ydjG	TCONS_00003104	Uncharacterized oxidoreductase YdjG (EC 1.-.-.-)	1.24331
ydjH	TCONS_00003105	Uncharacterized sugar kinase YdjH (EC 2.7.1.-)	1.39474
ydjI	TCONS_00003106	Uncharacterized protein YdjI	1.98786
ydjK	TCONS_00003108	Putative metabolite transport protein YdjK	1.13643
ydjL	TCONS_00003109	Uncharacterized zinc-type alcohol dehydrogenase-like protein YdjL (EC 1.-.-.-)	1.06962
yeaC	TCONS_00003110	Uncharacterized protein YeaC	1.12051
msrB	TCONS_00003111	Peptide methionine sulfoxide reductase MsrB (EC 1.8.4.12) (Peptide-methionine (R)-S-oxide reductase)	0.663772
gapA	TCONS_00000982	Glyceraldehyde-3-phosphate dehydrogenase A (GAPDH-A) (EC 1.2.1.12) (NAD-dependent glyceraldehyde-3-phosphate dehydrogenase)	0.796764
yeaD	TCONS_00000983	Putative glucose-6-phosphate 1-epimerase (EC 5.1.3.15) (Putative D-hexose-6-phosphate mutarotase) (Unknown protein from 2D-page spots T26/PR37)	1.21269
yeaE	TCONS_00003112	Uncharacterized protein YeaE	1.41199
yeaI	TCONS_00000986	Inner membrane protein YeaI	1.91915
yeaJ	TCONS_00000987	Putative diguanylate cyclase YeaJ (DGC) (EC 2.7.7.65)	0.752119
yeaK	TCONS_00000988	Uncharacterized protein YeaK	1.37462
yeaL	TCONS_00000989	UPF0756 membrane protein YeaL	0.75987
yeaM	TCONS_00003115	NA	1.27884
yeaN	TCONS_00000990	NA	0.533197
yeaO	TCONS_00000991	Uncharacterized protein YeaO	1.96861
yoaF	TCONS_00003116	Uncharacterized protein YoaF	0.78113
yeaP	TCONS_00000992	Probable diguanylate cyclase YeaP (DGC) (EC 2.7.7.65)	1.05764
leuE	TCONS_00003120	Leucine efflux protein	0.819442
yeaX	TCONS_00000998	Putative dioxygenase subunit beta YeaX (EC 1.-.-.-)	1.24324
yoaA	TCONS_00003126	Probable ATP-dependent helicase YoaA (EC 3.6.4.12)	0.625836
yoaB	TCONS_00000999	RutC family protein YoaB	1.08632
yoaC	TCONS_00001000	Uncharacterized protein YoaC	1.81956
yoaH	TCONS_00003127	UPF0181 protein YoaH	0.509867
nudL	TCONS_00001002	Uncharacterized Nudix hydrolase NudL (EC 3.6.1.-)	0.96377
sdaA	TCONS_00001003	L-serine dehydratase 1 (SDH 1) (EC 4.3.1.17) (L-serine deaminase 1) (L-SD1)	1.21485
yoaE	TCONS_00003128	UPF0053 inner membrane protein YoaE	1.26575
manX	TCONS_00001005	PTS system mannose-specific EIIAB component (EIIAB-Man) [Includes: Mannose-specific phosphotransferase enzyme IIA component (EIII-Man) (PTS system mannose-specific EIIA component); Mannose-specific phosphotransferase enzyme IIB component (EC 2.7.1.191) (PTS system mannose-specific EIIB component)]	0.774845
manY	TCONS_00001006	Mannose permease IIC component (EII-P-Man) (EIIC-Man) (PTS system mannose-specific EIIC component)	0.759814
manZ	TCONS_00001007	Mannose permease IID component (EII-M-Man) (EIID-Man) (PTS system mannose-specific EIID component)	0.835794
rlmA	TCONS_00003129	23S rRNA (guanine(745)-N(1))-methyltransferase (EC 2.1.1.187) (23S rRNA m1G745 methyltransferase) (Ribosomal RNA large subunit methyltransferase A)	0.572064
cspC	TCONS_00003130	Cold shock-like protein CspC (CSP-C)	0.91542
yobF	TCONS_00003131	Uncharacterized protein YobF	0.823239
mgrB	TCONS_00003133	PhoP/PhoQ regulator MgrB	1.59008
yobH	TCONS_00001010	Uncharacterized protein YobH	1.19585
kdgR	TCONS_00003134	Transcriptional regulator KdgR	0.912715
htpX	TCONS_00003135	Protease HtpX (EC 3.4.24.-) (Heat shock protein HtpX)	0.88194
msrC	TCONS_00003138	Free methionine-R-sulfoxide reductase (fRMsr) (EC 1.8.4.14)	0.76073
yebS	TCONS_00001012	Inner membrane protein YebS	1.48528
yebT	TCONS_00001013	Uncharacterized protein YebT	0.955686
yebW	TCONS_00001016	Uncharacterized protein YebW	0.579852
yebY	TCONS_00003141	Uncharacterized protein YebY	0.858624
yebZ	TCONS_00003142	Inner membrane protein YebZ	1.23723
yobA	TCONS_00003143	Protein YobA	0.842017
yobB	TCONS_00001019	Uncharacterized protein YobB	1.92279
ptrB	TCONS_00003144	Protease 2 (EC 3.4.21.83) (Oligopeptidase B) (Protease II)	1.32112
yebE	TCONS_00003145	Inner membrane protein YebE	1.86083
yebF	TCONS_00003146	Protein YebF	1.25563
yebG	TCONS_00003147	Uncharacterized protein YebG	1.24186
eda	TCONS_00003148	KHG/KDPG aldolase [Includes: 4-hydroxy-2-oxoglutarate aldolase (EC 4.1.3.16) (2-keto-4-hydroxyglutarate aldolase) (KHG-aldolase); 2-dehydro-3-deoxy-phosphogluconate aldolase (EC 4.1.2.14) (2-keto-3-deoxy-6-phosphogluconate aldolase) (KDPG-aldolase) (Phospho-2-dehydro-3-deoxygluconate aldolase) (Phospho-2-keto-3-deoxygluconate aldolase)]	0.779272
edd	TCONS_00003149	Phosphogluconate dehydratase (EC 4.2.1.12) (6-phosphogluconate dehydratase)	0.899426
zwf	TCONS_00003150	Glucose-6-phosphate 1-dehydrogenase (G6PD) (EC 1.1.1.49) [Cleaved into: Extracellular death factor (EDF)]	1.27474
yebK	TCONS_00001022	NA	1.04689
pykA	TCONS_00001023	Pyruvate kinase II (EC 2.7.1.40) (PK-2)	0.881078
lpxM	TCONS_00003151	Lipid A biosynthesis myristoyltransferase (EC 2.3.1.243) (Kdo(2)-lauroyl-lipid IV(A) myristoyltransferase)	0.550144
znuA	TCONS_00003153	High-affinity zinc uptake system protein ZnuA	0.686099
znuC	TCONS_00001024	Zinc import ATP-binding protein ZnuC (EC 3.6.3.-)	0.961318
znuB	TCONS_00001025	High-affinity zinc uptake system membrane protein ZnuB	1.03499
ruvB	TCONS_00003154	Holliday junction ATP-dependent DNA helicase RuvB (EC 3.6.4.12)	0.977004
ruvA	TCONS_00003155	Holliday junction ATP-dependent DNA helicase RuvA (EC 3.6.4.12)	1.06642
ruvC	TCONS_00003157	Crossover junction endodeoxyribonuclease RuvC (EC 3.1.22.4) (Holliday junction nuclease RuvC) (Holliday junction resolvase RuvC)	0.583782
yecD	TCONS_00001027	Isochorismatase family protein YecD (EC 3.-.-.-)	0.633513
yecE	TCONS_00001028	UPF0759 protein YecE	1.01866
cmoA	TCONS_00001030	Carboxy-S-adenosyl-L-methionine synthase (Cx-SAM synthase) (EC 2.1.3.-)	0.852555
cmoB	TCONS_00001031	tRNA U34 carboxymethyltransferase (EC 2.5.1.-)	0.621632
torZ	TCONS_00003161	Trimethylamine-N-oxide reductase 2 (TMAO reductase 2) (Trimethylamine oxidase 2) (EC 1.7.2.3)	1.40564
cutC	TCONS_00003163	Copper homeostasis protein CutC	0.982945
yecM	TCONS_00003164	Protein YecM	0.679385
yecT	TCONS_00001033	Uncharacterized protein YecT	1.85497
flhA	TCONS_00003166	Flagellar biosynthesis protein FlhA	1.26871
flhB	TCONS_00003167	Flagellar biosynthetic protein FlhB	1.78827
cheB	TCONS_00003170	Chemotaxis response regulator protein-glutamate methylesterase (EC 3.1.1.61)	1.55455
cheR	TCONS_00003171	Chemotaxis protein methyltransferase (EC 2.1.1.80)	1.34614
flhC	TCONS_00003178	Flagellar transcriptional regulator FlhC	0.619566
flhD	TCONS_00003179	Flagellar transcriptional regulator FlhD	0.612724
yecJ	TCONS_00003187	Uncharacterized protein YecJ	0.600331
yecR	TCONS_00001036	Uncharacterized protein YecR	1.62621
yecH	TCONS_00003189	Uncharacterized protein YecH	1.43502
yecA	TCONS_00003190	Uncharacterized protein YecA	1.92264
pgsA	TCONS_00003194	CDP-diacylglycerol--glycerol-3-phosphate 3-phosphatidyltransferase (EC 2.7.8.5) (Phosphatidylglycerophosphate synthase) (PGP synthase)	1.10334
uvrC	TCONS_00003195	UvrABC system protein C (Protein UvrC) (Excinuclease ABC subunit C)	1.01674
uvrY	TCONS_00003196	Response regulator UvrY	1.54326
sdiA	TCONS_00003197	Regulatory protein SdiA	1.55169
yecC	TCONS_00003198	L-cystine transport system ATP-binding protein YecC (EC 3.6.3.-)	0.999396
dcyD	TCONS_00003200	D-cysteine desulfhydrase (EC 4.4.1.15)	1.41602
fliA	TCONS_00003203	RNA polymerase sigma factor FliA (RNA polymerase sigma factor for flagellar operon) (Sigma F) (Sigma-27) (Sigma-28)	1.19802
yedD	TCONS_00003205	Uncharacterized lipoprotein YedD	0.958158
fliF	TCONS_00001049	Flagellar M-ring protein	1.43464
fliG	TCONS_00001050	Flagellar motor switch protein FliG	1.24338
fliH	TCONS_00001051	Flagellar assembly protein FliH	1.53482
fliI	TCONS_00001052	Flagellum-specific ATP synthase (EC 3.6.3.14)	1.19677
fliJ	TCONS_00001053	Flagellar FliJ protein	1.0803
fliK	TCONS_00001054	Flagellar hook-length control protein	1.21906
fliL	TCONS_00001055	Flagellar protein FliL	1.1121
fliM	TCONS_00001056	Flagellar motor switch protein FliM	1.21952
fliN	TCONS_00001057	Flagellar motor switch protein FliN	1.38681
fliP	TCONS_00001059	Flagellar biosynthetic protein FliP	1.86228
yedQ	TCONS_00003211	Probable diguanylate cyclase YedQ (DGC) (EC 2.7.7.65) (Cellulose synthesis regulatory protein)	1.89746
yedI	TCONS_00003213	Inner membrane protein YedI	0.90345
dcm	TCONS_00003215	DNA-cytosine methyltransferase (EC 2.1.1.37) (M.EcoDcm)	0.521056
yedJ	TCONS_00003216	Uncharacterized protein YedJ	0.704049
yedR	TCONS_00003217	Inner membrane protein YedR	0.61387
yedV	TCONS_00003218	Probable sensor-like histidine kinase YedV (EC 2.7.13.3)	0.802974
hiuH	TCONS_00001069	5-hydroxyisourate hydrolase (HIU hydrolase) (HIUHase) (EC 3.5.2.17) (Transthyretin-like protein) (TLP) (Transthyretin-related protein) (TRP)	1.23272
yedY	TCONS_00001070	NA	1.96079
zinT	TCONS_00001072	Metal-binding protein ZinT (Cadmium-induced protein ZinT)	1.61254
yeeJ	TCONS_00001076	Uncharacterized protein YeeJ	1.29279
shiA	TCONS_00001077	Shikimate transporter	1.54928
amn	TCONS_00001078	AMP nucleosidase (EC 3.2.2.4)	1.21445
yeeN	TCONS_00001079	Probable transcriptional regulatory protein YeeN	0.710805
yeeO	TCONS_00003223	Uncharacterized transporter YeeO	0.985527
nac	TCONS_00003225	Nitrogen assimilation regulatory protein nac (Nitrogen assimilation control protein)	0.776853
cobT	TCONS_00003227	Nicotinate-nucleotide--dimethylbenzimidazole phosphoribosyltransferase (NN:DBI PRT) (EC 2.4.2.21) (N(1)-alpha-phosphoribosyltransferase)	1.29809
cobS	TCONS_00003228	Adenosylcobinamide-GDP ribazoletransferase (EC 2.7.8.26) (Cobalamin synthase) (Cobalamin-5'-phosphate synthase)	1.76436
cobU	TCONS_00003229	Bifunctional adenosylcobalamin biosynthesis protein CobU (Adenosylcobinamide kinase) (EC 2.7.1.156) (Adenosylcobinamide-phosphate guanylyltransferase) (EC 2.7.7.62)	1.98139
cbeA	TCONS_00001090	Cytoskeleton bundling-enhancing protein CbeA (Antitoxin CbeA) (Antitoxin YeeU)	1.8422
yoeF-1	TCONS_00001093	NA	0.577104
yeeX	TCONS_00003237	UPF0265 protein YeeX	0.91149
yeeA	TCONS_00003238	Inner membrane protein YeeA	1.80533
dacD	TCONS_00003240	D-alanyl-D-alanine carboxypeptidase DacD (DD-carboxypeptidase) (DD-peptidase) (EC 3.4.16.4) (Penicillin-binding protein 6b) (PBP-6b)	1.1404
sbcB	TCONS_00001094	Exodeoxyribonuclease I (EC 3.1.11.1)	0.995807
yeeY	TCONS_00003245	Uncharacterized HTH-type transcriptional regulator YeeY	1.61206
yeeZ	TCONS_00003246	Protein YeeZ	1.44937
yefM	TCONS_00003248	Antitoxin YefM	1.09151
hisG	TCONS_00001096	ATP phosphoribosyltransferase (ATP-PRT) (ATP-PRTase) (EC 2.4.2.17)	1.0219
hisD	TCONS_00001097	Histidinol dehydrogenase (HDH) (EC 1.1.1.23)	0.877801
hisC	TCONS_00001098	Histidinol-phosphate aminotransferase (EC 2.6.1.9) (Imidazole acetol-phosphate transaminase) (HPAT) (HspAT)	1.38585
hisB	TCONS_00001099	Histidine biosynthesis bifunctional protein HisB [Includes: Histidinol-phosphatase (EC 3.1.3.15); Imidazoleglycerol-phosphate dehydratase (IGPD) (EC 4.2.1.19)]	1.2178
hisH	TCONS_00001100	Imidazole glycerol phosphate synthase subunit HisH (EC 2.4.2.-) (IGP synthase glutamine amidotransferase subunit) (IGP synthase subunit HisH) (ImGP synthase subunit HisH) (IGPS subunit HisH)	1.14825
hisA	TCONS_00001101	1-(5-phosphoribosyl)-5-[(5-phosphoribosylamino)methylideneamino] imidazole-4-carboxamide isomerase (EC 5.3.1.16) (Phosphoribosylformimino-5-aminoimidazole carboxamide ribotide isomerase)	1.34258
hisF	TCONS_00001102	Imidazole glycerol phosphate synthase subunit HisF (EC 4.1.3.-) (IGP synthase cyclase subunit) (IGP synthase subunit HisF) (ImGP synthase subunit HisF) (IGPS subunit HisF)	1.64792
hisI	TCONS_00001103	Histidine biosynthesis bifunctional protein HisIE [Includes: Phosphoribosyl-AMP cyclohydrolase (PRA-CH) (EC 3.5.4.19); Phosphoribosyl-ATP pyrophosphatase (PRA-PH) (EC 3.6.1.31)]	1.52994
ugd	TCONS_00003250	UDP-glucose 6-dehydrogenase (UDP-Glc dehydrogenase) (UDP-GlcDH) (UDPGDH) (EC 1.1.1.22)	0.552058
gnd	TCONS_00003251	6-phosphogluconate dehydrogenase, decarboxylating (EC 1.1.1.44)	0.742405
insH1	TCONS_00003252	Transposase InsH for insertion sequence element IS5A	0.991905
wbbL-1	TCONS_00003253	NA	0.697988
wbbK	TCONS_00003255	Putative glycosyltransferase WbbK	0.674484
wbbJ	TCONS_00003256	Putative lipopolysaccharide biosynthesis O-acetyl transferase WbbJ (EC 2.3.1.-)	0.698001
wbbI	TCONS_00003257	Beta-1,6-galactofuranosyltransferase WbbI (EC 2.4.1.-) (D-Galf:alpha-D-Glc beta-1,6-galactofuranosyltransferase) (GalF transferase)	0.752145
wbbH	TCONS_00003258	NA	0.77755
glf	TCONS_00003259	UDP-galactopyranose mutase (UGM) (EC 5.4.99.9) (UDP-GALP mutase) (Uridine 5-diphosphate galactopyranose mutase)	0.721286
wcaN	TCONS_00003265	NA	0.669853
yegH	TCONS_00001104	UPF0053 protein YegH	0.691
asmA	TCONS_00003286	Protein AsmA	1.28285
dcd	TCONS_00003287	Deoxycytidine triphosphate deaminase (dCTP deaminase) (EC 3.5.4.13)	1.51694
yegE	TCONS_00001105	Probable diguanylate cyclase YegE (DGC) (EC 2.7.7.65)	1.11511
yegD	TCONS_00001106	Uncharacterized chaperone protein YegD	0.549087
mdtB	TCONS_00001111	Multidrug resistance protein MdtB (Multidrug transporter MdtB)	0.565424
mdtC	TCONS_00001112	Multidrug resistance protein MdtC (Multidrug transporter MdtC)	0.747732
iceT	TCONS_00001113	NA	1.03728
baeS	TCONS_00001114	Signal transduction histidine-protein kinase BaeS (EC 2.7.13.3)	1.01133
baeR	TCONS_00001115	Transcriptional regulatory protein BaeR	1.16688
ogrK	TCONS_00003295	Prophage P2 OGR protein	0.888063
yegR	TCONS_00003297	Uncharacterized protein YegR	1.82703
yegS	TCONS_00001119	Lipid kinase YegS (EC 2.7.1.-)	1.55357
gatR	TCONS_00003298	Galactitol utilization operon repressor	0.838892
gatR-1	TCONS_00003299	NA	1.92448
gatD	TCONS_00003300	Galactitol-1-phosphate 5-dehydrogenase (EC 1.1.1.251)	0.982133
gatC-1	TCONS_00003301	NA	1.4047
gatB	TCONS_00003302	Galactitol-specific phosphotransferase enzyme IIB component (EC 2.7.1.200) (EIIB-Gat) (PTS system galactitol-specific EIIB component)	1.35467
gatA	TCONS_00003303	Galactitol-specific phosphotransferase enzyme IIA component (EC 2.7.1.-) (EIIA-Gat) (PTS system galactitol-specific EIIA component)	1.01068
gatZ	TCONS_00003304	D-tagatose-1,6-bisphosphate aldolase subunit GatZ	0.978503
gatY	TCONS_00003305	D-tagatose-1,6-bisphosphate aldolase subunit GatY (TBPA) (TagBP aldolase) (EC 4.1.2.40) (D-tagatose-bisphosphate aldolase class II) (Tagatose-bisphosphate aldolase)	1.07121
yegU	TCONS_00001123	Uncharacterized protein YegU (EC 3.2.2.-)	0.636175
yegV	TCONS_00001124	Uncharacterized sugar kinase YegV (EC 2.7.1.-)	0.599014
yegX	TCONS_00003308	Uncharacterized protein YegX	1.37537
thiM	TCONS_00003310	Hydroxyethylthiazole kinase (EC 2.7.1.50) (4-methyl-5-beta-hydroxyethylthiazole kinase) (TH kinase) (Thz kinase)	0.709725
rcnR	TCONS_00003311	Transcriptional repressor RcnR	1.59066
rcnA	TCONS_00001125	Nickel/cobalt efflux system RcnA	0.724687
rcnB	TCONS_00001126	Nickel/cobalt homeostasis protein RcnB	0.767484
yehD	TCONS_00003315	Uncharacterized fimbrial-like protein YehD	0.990635
yehE	TCONS_00003316	Uncharacterized protein YehE	1.20887
mrp	TCONS_00003317	Iron-sulfur cluster carrier protein	0.607148
yehS	TCONS_00003318	Uncharacterized protein YehS	0.567072
yehU	TCONS_00003320	Sensor histidine kinase YehU (EC 2.7.13.3)	0.617381
yehY	TCONS_00003323	Glycine betaine uptake system permease protein YehY	1.86606
bglX	TCONS_00003325	Periplasmic beta-glucosidase (EC 3.2.1.21) (Beta-D-glucoside glucohydrolase) (Cellobiase) (Gentiobiase)	0.699372
dld	TCONS_00001138	D-lactate dehydrogenase (EC 1.1.1.28) (Respiratory D-lactate dehydrogenase)	1.7859
pbpG	TCONS_00003326	D-alanyl-D-alanine endopeptidase (DD-endopeptidase) (EC 3.4.21.-) (Penicillin-binding protein 7) (PBP-7)	0.788279
yohK	TCONS_00001142	Inner membrane protein YohK	1.14557
sanA	TCONS_00001144	Protein SanA	1.37432
yeiS	TCONS_00001145	Uncharacterized protein YeiS	1.49481
mglB	TCONS_00003333	D-galactose-binding periplasmic protein (GBP) (D-galactose/ D-glucose-binding protein) (GGBP)	0.524078
galS	TCONS_00003334	HTH-type transcriptional regulator GalS (Mgl repressor and galactose ultrainduction factor)	1.19178
yeiB	TCONS_00003335	Uncharacterized protein YeiB	0.956958
folE	TCONS_00003336	GTP cyclohydrolase 1 (EC 3.5.4.16) (GTP cyclohydrolase I) (GTP-CH-I)	0.595189
yeiG	TCONS_00001148	S-formylglutathione hydrolase YeiG (FGH) (EC 3.1.2.12)	1.21805
cirA	TCONS_00003337	Colicin I receptor	1.81173
lysP	TCONS_00003338	Lysine-specific permease	0.50526
yeiE	TCONS_00003339	Uncharacterized HTH-type transcriptional regulator YeiE	1.0028
nfo	TCONS_00001150	Endonuclease 4 (EC 3.1.21.2) (Endodeoxyribonuclease IV) (Endonuclease IV)	0.977609
yeiI	TCONS_00001151	Uncharacterized sugar kinase YeiI (EC 2.7.1.-)	0.861086
psuT	TCONS_00003342	Putative pseudouridine transporter	1.63319
psuG	TCONS_00003343	Pseudouridine-5'-phosphate glycosidase (PsiMP glycosidase) (EC 4.2.1.70)	0.914033
fruA	TCONS_00003345	PTS system fructose-specific EIIBC component (EIIBC-Fru) [Includes: Fructose-specific phosphotransferase enzyme IIB component (EC 2.7.1.202) (EIII-Fru) (PTS system fructose-specific EIIB component); Fructose permease IIC component (PTS system fructose-specific EIIC component)]	1.05256
fruK	TCONS_00003346	1-phosphofructokinase (EC 2.7.1.56) (Fructose 1-phosphate kinase)	0.816073
fruB	TCONS_00003347	Multiphosphoryl transfer protein (MTP) (Phosphotransferase FPr protein) (Pseudo-HPr) [Includes: Phosphocarrier protein HPr (Protein H); Fructose-specific phosphotransferase enzyme IIA component (EC 2.7.1.-) (PTS system fructose-specific EIIA component)]	0.849905
setB	TCONS_00001153	Sugar efflux transporter B	0.565511
yeiW	TCONS_00003348	UPF0153 protein YeiW	0.520753
yeiQ	TCONS_00001155	Uncharacterized oxidoreductase YeiQ (EC 1.-.-.-)	1.1012
yeiR	TCONS_00001156	Zinc-binding GTPase YeiR (EC 3.6.-.-)	1.04554
rtn	TCONS_00001159	Protein Rtn	0.827924
yejA	TCONS_00001160	Uncharacterized protein YejA	1.96711
yejB	TCONS_00001161	Inner membrane ABC transporter permease protein YejB	1.71939
yejE	TCONS_00001162	Inner membrane ABC transporter permease protein YejE	0.954089
yejF	TCONS_00001163	Uncharacterized ABC transporter ATP-binding protein YejF	1.04509
yejG	TCONS_00003349	Uncharacterized protein YejG	0.943783
bcr	TCONS_00003350	Bicyclomycin resistance protein (Sulfonamide resistance protein)	0.662354
yejH	TCONS_00001164	NA	0.953038
yejM	TCONS_00001167	Inner membrane protein YejM	0.639828
yejO-1	TCONS_00003354	NA	1.45678
narP	TCONS_00001169	Nitrate/nitrite response regulator protein NarP	0.535615
ccmH	TCONS_00003356	Cytochrome c-type biogenesis protein CcmH	1.61338
dsbE	TCONS_00003357	Thiol:disulfide interchange protein DsbE (Cytochrome c biogenesis protein CcmG)	1.10729
ccmF	TCONS_00003358	Cytochrome c-type biogenesis protein CcmF	1.05751
ccmE	TCONS_00003359	Cytochrome c-type biogenesis protein CcmE (Cytochrome c maturation protein E) (Heme chaperone CcmE)	0.995905
ccmC	TCONS_00003361	Heme exporter protein C (Cytochrome c-type biogenesis protein CcmC)	1.14956
ccmB	TCONS_00003362	Heme exporter protein B (Cytochrome c-type biogenesis protein CcmB)	1.35689
ccmA	TCONS_00003363	Cytochrome c biogenesis ATP-binding export protein CcmA (EC 3.6.3.41) (Heme exporter protein A)	1.20279
napC	TCONS_00003364	Cytochrome c-type protein NapC	1.34563
napB	TCONS_00003365	Periplasmic nitrate reductase, electron transfer subunit (Diheme cytochrome c NapB)	0.961958
napH	TCONS_00003366	Ferredoxin-type protein NapH	0.836192
napG	TCONS_00003367	Ferredoxin-type protein NapG	1.33075
napA	TCONS_00003368	Periplasmic nitrate reductase (EC 1.7.99.4)	0.674255
napF	TCONS_00003370	Ferredoxin-type protein NapF	0.618428
eco	TCONS_00001170	Ecotin	1.60621
mqo	TCONS_00003371	Malate:quinone oxidoreductase (EC 1.1.5.4) (MQO) (Malate dehydrogenase [quinone])	0.622571
yojI	TCONS_00003372	ABC transporter ATP-binding/permease protein YojI	0.622569
alkB	TCONS_00003373	Alpha-ketoglutarate-dependent dioxygenase AlkB (EC 1.14.11.33) (Alkylated DNA repair protein AlkB) (DNA oxidative demethylase AlkB)	1.86063
ada	TCONS_00003374	Bifunctional transcriptional activator/DNA repair enzyme Ada (Regulatory protein of adaptive response) [Includes: Methylphosphotriester-DNA--protein-cysteine S-methyltransferase (EC 2.1.1.n11) (Methylphosphotriester-DNA methyltransferase); Methylated-DNA--protein-cysteine methyltransferase (EC 2.1.1.63) (O6-methylguanine-DNA alkyltransferase)]	1.16966
ompC	TCONS_00003376	Outer membrane protein 1b (Fragment)	1.25023
rcsD	TCONS_00001172	Phosphotransferase RcsD (EC 2.7.2.-) (Phosphotransfer intermediate RcsD)	0.839115
rcsB	TCONS_00001173	Transcriptional regulatory protein RcsB (Capsular synthesis regulator component B)	0.838929
rcsC	TCONS_00003377	Sensor histidine kinase RcsC (EC 2.7.13.3) (Capsular synthesis regulator component C)	0.760414
atoC	TCONS_00001175	Acetoacetate metabolism regulatory protein AtoC (Ornithine decarboxylase antizyme) (Ornithine/arginine decarboxylase inhibitor)	1.97073
yfaS-1	TCONS_00003380	NA	0.952259
yfaA	TCONS_00003382	Uncharacterized protein YfaA	1.34099
yfaL	TCONS_00003384	Uncharacterized protein YfaL	1.43424
inaA	TCONS_00003385	Protein InaA	1.20941
yfaH-1	TCONS_00001184	NA	1.19708
glpQ	TCONS_00003386	Glycerophosphoryl diester phosphodiesterase (Glycerophosphodiester phosphodiesterase) (EC 3.1.4.46)	1.09409
glpT	TCONS_00003387	Glycerol-3-phosphate transporter (G-3-P transporter) (G-3-P permease)	0.996151
glpB	TCONS_00001186	Anaerobic glycerol-3-phosphate dehydrogenase subunit B (Anaerobic G-3-P dehydrogenase subunit B) (Anaerobic G3Pdhase B) (EC 1.1.5.3)	1.53461
glpC	TCONS_00001187	Anaerobic glycerol-3-phosphate dehydrogenase subunit C (G-3-P dehydrogenase)	1.42228
yfaD	TCONS_00001188	Uncharacterized protein YfaD	0.807853
rhmA	TCONS_00003388	2-keto-3-deoxy-L-rhamnonate aldolase (KDR aldolase) (EC 4.1.2.53) (2-dehydro-3-deoxyrhamnonate aldolase) (2-keto-3-deoxy acid sugar aldolase)	0.99372
rhmT	TCONS_00003389	Inner membrane transport protein RhmT	1.19259
yfaY	TCONS_00003392	NMN amidohydrolase-like protein YfaY	0.697961
yfaZ	TCONS_00003393	Uncharacterized protein YfaZ	0.773933
nudI	TCONS_00001190	Nucleoside triphosphatase NudI (EC 3.6.1.19) (Pyrimidine deoxynucleoside triphosphate diphosphatase) (dCTP diphosphatase) (EC 3.6.1.12) (dTTP diphosphatase) (EC 3.6.1.-) (dUTP diphosphatase) (EC 3.6.1.23)	0.650115
arnB	TCONS_00001191	UDP-4-amino-4-deoxy-L-arabinose--oxoglutarate aminotransferase (EC 2.6.1.87) (Polymyxin resistance protein PmrH) (UDP-(beta-L-threo-pentapyranosyl-4''-ulose diphosphate) aminotransferase) (UDP-Ara4O aminotransferase) (UDP-4-amino-4-deoxy-L-arabinose aminotransferase)	0.932991
arnA	TCONS_00001193	Bifunctional polymyxin resistance protein ArnA (Polymyxin resistance protein PmrI) [Includes: UDP-4-amino-4-deoxy-L-arabinose formyltransferase (EC 2.1.2.13) (ArnAFT) (UDP-L-Ara4N formyltransferase); UDP-glucuronic acid oxidase, UDP-4-keto-hexauronic acid decarboxylating (EC 1.1.1.305) (ArnADH) (UDP-GlcUA decarboxylase) (UDP-glucuronic acid dehydrogenase)]	1.08409
arnD	TCONS_00001194	Probable 4-deoxy-4-formamido-L-arabinose-phosphoundecaprenol deformylase ArnD (EC 3.5.1.n3)	0.85442
arnE	TCONS_00001196	Probable 4-amino-4-deoxy-L-arabinose-phosphoundecaprenol flippase subunit ArnE (L-Ara4N-phosphoundecaprenol flippase subunit ArnE) (Undecaprenyl phosphate-aminoarabinose flippase subunit ArnE)	1.52817
arnF	TCONS_00001197	Probable 4-amino-4-deoxy-L-arabinose-phosphoundecaprenol flippase subunit ArnF (L-Ara4N-phosphoundecaprenol flippase subunit ArnF) (Undecaprenyl phosphate-aminoarabinose flippase subunit ArnF)	1.01059
pmrD	TCONS_00003395	Signal transduction protein PmrD (BasR post-transcriptional activator) (Polymyxin resistance protein PmrD)	1.90407
menE	TCONS_00003396	2-succinylbenzoate--CoA ligase (EC 6.2.1.26) (o-succinylbenzoyl-CoA synthetase) (OSB-CoA synthetase)	0.673162
menC	TCONS_00003397	o-succinylbenzoate synthase (OSB synthase) (OSBS) (EC 4.2.1.113) (4-(2'-carboxyphenyl)-4-oxybutyric acid synthase) (o-succinylbenzoic acid synthase)	0.852608
menB	TCONS_00003398	1,4-dihydroxy-2-naphthoyl-CoA synthase (DHNA-CoA synthase) (EC 4.1.3.36)	0.698792
menF	TCONS_00003401	Isochorismate synthase MenF (EC 5.4.4.2) (Isochorismate hydroxymutase) (Isochorismate mutase)	0.947483
elaA	TCONS_00003403	Protein ElaA	1.1705
yfbM	TCONS_00001201	Protein YfbM	1.75264
nuoN	TCONS_00003406	NADH-quinone oxidoreductase subunit N (EC 1.6.5.11) (NADH dehydrogenase I subunit N) (NDH-1 subunit N) (NUO14)	0.738941
nuoM	TCONS_00003407	NADH-quinone oxidoreductase subunit M (EC 1.6.5.11) (NADH dehydrogenase I subunit M) (NDH-1 subunit M) (NUO13)	0.507305
nuoL	TCONS_00003408	NADH-quinone oxidoreductase subunit L (EC 1.6.5.11) (NADH dehydrogenase I subunit L) (NDH-1 subunit L) (NUO12)	0.562733
nuoK	TCONS_00003409	NADH-quinone oxidoreductase subunit K (EC 1.6.5.11) (NADH dehydrogenase I subunit K) (NDH-1 subunit K) (NUO11)	0.507825
nuoE	TCONS_00003415	NADH-quinone oxidoreductase subunit E (EC 1.6.5.11) (NADH dehydrogenase I subunit E) (NDH-1 subunit E) (NUO5)	0.568608
nuoB	TCONS_00003417	NADH-quinone oxidoreductase subunit B (EC 1.6.5.11) (NADH dehydrogenase I subunit B) (NDH-1 subunit B) (NUO2)	0.56403
nuoA	TCONS_00003418	NADH-quinone oxidoreductase subunit A (EC 1.6.5.11) (NADH dehydrogenase I subunit A) (NDH-1 subunit A) (NUO1)	0.605288
lrhA	TCONS_00003419	Probable HTH-type transcriptional regulator LrhA	0.714499
alaA	TCONS_00001204	Glutamate-pyruvate aminotransferase AlaA (EC 2.6.1.2)	0.612397
yfbR	TCONS_00001205	5'-deoxynucleotidase YfbR (EC 3.1.3.89) (5'-deoxyribonucleotidase) (Nucleoside 5'-monophosphate phosphohydrolase)	1.47198
yfbT	TCONS_00003421	Sugar phosphatase YfbT (EC 3.1.3.23)	1.64617
yfbU	TCONS_00003422	UPF0304 protein YfbU	1.42742
yfbV	TCONS_00003423	UPF0208 membrane protein YfbV	0.694829
yfcD	TCONS_00003424	Uncharacterized Nudix hydrolase YfcD (EC 3.6.-.-)	0.540597
yfcE	TCONS_00003425	Phosphodiesterase YfcE (EC 3.1.4.-)	1.02827
yfcF	TCONS_00003426	Glutathione S-transferase YfcF (EC 2.5.1.18)	1.69135
folX	TCONS_00001210	Dihydroneopterin triphosphate 2'-epimerase (EC 5.1.99.-) (D-erythro-7,8-dihydroneopterin triphosphate epimerase)	1.09095
hisP	TCONS_00003428	Histidine transport ATP-binding protein HisP	0.677388
hisM	TCONS_00003429	Histidine transport system permease protein HisM	1.08613
hisJ	TCONS_00003431	Histidine-binding periplasmic protein (HBP)	0.668749
argT	TCONS_00003432	Lysine/arginine/ornithine-binding periplasmic protein (LAO-binding protein)	1.24196
cvpA	TCONS_00003435	Colicin V production protein (Protein DedE) (Pur regulon 18 kDa protein)	1.00992
dedD	TCONS_00003436	Cell division protein DedD	0.75125
folC	TCONS_00003437	Bifunctional protein FolC [Includes: Folylpolyglutamate synthase (EC 6.3.2.17) (Folylpoly-gamma-glutamate synthetase) (FPGS) (Tetrahydrofolylpolyglutamate synthase) (Tetrahydrofolate synthase); Dihydrofolate synthase (EC 6.3.2.12)]	0.508122
accD	TCONS_00003438	Acetyl-coenzyme A carboxylase carboxyl transferase subunit beta (ACCase subunit beta) (Acetyl-CoA carboxylase carboxyltransferase subunit beta) (EC 6.4.1.2)	0.520253
truA	TCONS_00003440	tRNA pseudouridine synthase A (EC 5.4.99.12) (tRNA pseudouridine(38-40) synthase) (tRNA pseudouridylate synthase I) (PSU-I) (tRNA-uridine isomerase I)	0.596686
fabB	TCONS_00003444	3-oxoacyl-[acyl-carrier-protein] synthase 1 (EC 2.3.1.41) (3-oxoacyl-[acyl-carrier-protein] synthase I) (Beta-ketoacyl-ACP synthase I) (KAS I)	1.08014
mnmC	TCONS_00001213	tRNA 5-methylaminomethyl-2-thiouridine biosynthesis bifunctional protein MnmC (tRNA mnm(5)s(2)U biosynthesis bifunctional protein) [Includes: tRNA (mnm(5)s(2)U34)-methyltransferase (EC 2.1.1.61); FAD-dependent cmnm(5)s(2)U34 oxidoreductase (EC 1.5.-.-)]	0.955829
aroC	TCONS_00003449	Chorismate synthase (CS) (EC 4.2.3.5) (5-enolpyruvylshikimate-3-phosphate phospholyase) (EPSP phospholyase)	0.538971
smrB	TCONS_00001214	NA	0.737214
yfcO	TCONS_00003451	Uncharacterized protein YfcO	1.03525
yfcU-1	TCONS_00003456	NA	1.31791
sixA	TCONS_00003458	Phosphohistidine phosphatase SixA (EC 3.1.3.-) (RX6)	1.25419
fadJ	TCONS_00003459	Fatty acid oxidation complex subunit alpha [Includes: Enoyl-CoA hydratase/3-hydroxybutyryl-CoA epimerase (EC 4.2.1.17) (EC 5.1.2.3); 3-hydroxyacyl-CoA dehydrogenase (EC 1.1.1.35)]	0.755164
fadI	TCONS_00003460	3-ketoacyl-CoA thiolase (EC 2.3.1.16) (ACSs) (Acetyl-CoA acyltransferase) (Acyl-CoA ligase) (Beta-ketothiolase) (Fatty acid oxidation complex subunit beta)	0.684059
yfcZ	TCONS_00003461	UPF0381 protein YfcZ	0.77847
yfdF	TCONS_00001216	Uncharacterized protein YfdF	1.24367
mlaA	TCONS_00003462	Probable phospholipid-binding lipoprotein MlaA	0.662866
intS	TCONS_00001219	Putative prophage CPS-53 integrase	0.813414
tfaS-1	TCONS_00001224	NA	0.807206
yfdP	TCONS_00001225	Uncharacterized protein YfdP	1.84099
torI	TCONS_00001232	Response regulator inhibitor for tor operon (Tor inhibitor)	0.973751
evgA	TCONS_00001236	Positive transcription regulator EvgA	1.70668
evgS	TCONS_00001237	Sensor protein EvgS (EC 2.7.13.3)	0.817496
lpxP	TCONS_00001239	Lipid A biosynthesis palmitoleoyltransferase (EC 2.3.1.242) (Kdo(2)-lipid IV(A) palmitoleoyltransferase)	0.727273
ypdA	TCONS_00001241	Sensor histidine kinase YpdA (EC 2.7.13.3)	1.10491
ypdB	TCONS_00001242	Transcriptional regulatory protein YpdB	1.0801
ypdC	TCONS_00001243	Uncharacterized HTH-type transcriptional regulator YpdC	1.64961
fryB	TCONS_00003482	Fructose-like phosphotransferase enzyme IIB component 1 (EC 2.7.1.202) (PTS system fructose-like EIIB component 1)	1.22043
glk	TCONS_00003483	Glucokinase (EC 2.7.1.2) (Glucose kinase)	0.928415
yfeO	TCONS_00001244	Putative ion-transport protein YfeO	1.03696
mntH	TCONS_00003484	Divalent metal cation transporter MntH	0.859158
yfeA	TCONS_00003485	Uncharacterized protein YfeA	0.755286
yfeC	TCONS_00001248	Uncharacterized protein YfeC	0.924049
yfeD	TCONS_00001249	Uncharacterized protein YfeD	0.923178
xapR	TCONS_00003489	HTH-type transcriptional regulator XapR (Xanthosine operon regulatory protein)	1.43394
yfeR	TCONS_00003492	Uncharacterized HTH-type transcriptional regulator YfeR	1.12648
yfeH	TCONS_00001255	Uncharacterized protein YfeH	1.45569
ligA	TCONS_00003494	DNA ligase (EC 6.5.1.2) (Polydeoxyribonucleotide synthase [NAD(+)])	0.562069
zipA	TCONS_00003495	Cell division protein ZipA (FtsZ interacting protein A)	1.31186
cysZ	TCONS_00001256	Sulfate transporter CysZ	0.873118
cysK	TCONS_00001257	Cysteine synthase A (CSase A) (EC 2.5.1.47) (O-acetylserine (thiol)-lyase A) (OAS-TL A) (O-acetylserine sulfhydrylase A) (S-carboxymethylcysteine synthase) (EC 4.5.1.5) (Sulfate starvation-induced protein 5) (SSI5)	1.11992
ptsI	TCONS_00001259	Phosphoenolpyruvate-protein phosphotransferase (EC 2.7.3.9) (Phosphotransferase system, enzyme I)	0.600941
crr	TCONS_00001260	Glucose-specific phosphotransferase enzyme IIA component (EC 2.7.1.-) (EIIA-Glc) (EIII-Glc) (PTS system glucose-specific EIIA component)	0.717437
pdxK	TCONS_00003496	Pyridoxine/pyridoxal/pyridoxamine kinase (PN/PL/PM kinase) (EC 2.7.1.35) (B6-vitamer kinase) (Pyridoxal kinase 1) (PL kinase 1)	1.21664
yfeK	TCONS_00001261	Uncharacterized protein YfeK	1.22889
yfeS	TCONS_00001262	Uncharacterized protein YfeS	0.890633
cysM	TCONS_00003497	Cysteine synthase B (CSase B) (EC 2.5.1.47) (O-acetylserine (thiol)-lyase B) (OAS-TL B) (O-acetylserine sulfhydrylase B)	1.10088
cysA	TCONS_00003498	Sulfate/thiosulfate import ATP-binding protein CysA (EC 3.6.3.25) (Sulfate-transporting ATPase)	1.24383
ucpA	TCONS_00003502	Oxidoreductase UcpA (EC 1.-.-.-)	1.12932
murR	TCONS_00003503	HTH-type transcriptional regulator MurR (MurPQ operon repressor)	1.60968
murQ	TCONS_00001263	N-acetylmuramic acid 6-phosphate etherase (MurNAc-6-P etherase) (EC 4.2.1.126) (N-acetylmuramic acid 6-phosphate hydrolase) (N-acetylmuramic acid 6-phosphate lyase)	1.42115
murP	TCONS_00001264	PTS system N-acetylmuramic acid-specific EIIBC component (EIIBC-MurNAc) [Includes: N-acetylmuramic acid-specific phosphotransferase enzyme IIB component (EC 2.7.1.192) (PTS system N-acetylmuramic acid-specific EIIB component); N-acetylmuramic acid permease IIC component (PTS system N-acetylmuramic acid-specific EIIC component)]	1.36467
yfeX	TCONS_00003504	Probable deferrochelatase/peroxidase YfeX (EC 1.11.1.-)	0.715924
yfeY	TCONS_00003505	Uncharacterized protein YfeY	0.832815
yfeZ	TCONS_00003506	Inner membrane protein YfeZ	0.524851
ypeA	TCONS_00003507	Acetyltransferase YpeA (EC 2.3.1.-)	0.716257
amiA	TCONS_00001266	N-acetylmuramoyl-L-alanine amidase I (Fragment)	0.621327
hemF	TCONS_00001267	Oxygen-dependent coproporphyrinogen-III oxidase (CPO) (Coprogen oxidase) (Coproporphyrinogenase) (EC 1.3.3.3)	0.708133
eutK	TCONS_00003509	Ethanolamine utilization protein EutK	1.10452
eutL	TCONS_00003510	Ethanolamine utilization protein EutL	1.19625
eutC	TCONS_00003511	Ethanolamine ammonia-lyase light chain (EC 4.3.1.7) (Ethanolamine ammonia-lyase small subunit)	1.09278
eutB	TCONS_00003512	Ethanolamine ammonia-lyase heavy chain (EC 4.3.1.7) (Ethanolamine ammonia-lyase large subunit)	1.05817
intZ	TCONS_00001268	Putative prophage CPZ-55 integrase	0.726755
yffM	TCONS_00001270	Uncharacterized protein YffM	0.599138
yffQ	TCONS_00001274	Uncharacterized protein YffQ	0.614627
yffR	TCONS_00001275	Uncharacterized protein YffR	1.23091
yffS	TCONS_00001276	Uncharacterized protein YffS	1.30758
eutM	TCONS_00003519	Ethanolamine utilization protein EutM	1.0096
eutT	TCONS_00003521	Ethanolamine utilization cobalamin adenosyltransferase (EC 2.5.1.17)	1.34566
eutQ	TCONS_00003522	Ethanolamine utilization protein EutQ	0.868778
eutP	TCONS_00003523	Ethanolamine utilization protein EutP	1.08176
maeB	TCONS_00003525	NADP-dependent malic enzyme (NADP-ME) (EC 1.1.1.40)	1.39619
nudK	TCONS_00003527	GDP-mannose pyrophosphatase NudK (EC 3.6.1.-)	1.12643
aegA	TCONS_00003528	Protein AegA	0.788323
narQ	TCONS_00001279	Nitrate/nitrite sensor protein NarQ (EC 2.7.13.3)	0.835834
acrD	TCONS_00001280	Probable aminoglycoside efflux pump (Acriflavine resistance protein D)	0.672966
yffB	TCONS_00001281	Protein YffB	1.17311
dapE	TCONS_00001282	Succinyl-diaminopimelate desuccinylase (SDAP desuccinylase) (EC 3.5.1.18) (N-succinyl-LL-2,6-diaminoheptanedioate amidohydrolase)	0.754302
ypfN	TCONS_00001283	UPF0370 protein YpfN	0.525827
ypfH	TCONS_00003530	Esterase YpfH (EC 3.1.-.-)	1.53724
tmcA	TCONS_00003531	tRNA(Met) cytidine acetyltransferase TmcA (EC 2.3.1.193)	0.951175
ypfJ	TCONS_00003532	Uncharacterized protein YpfJ	1.41306
bamC	TCONS_00003534	Outer membrane protein assembly factor BamC	0.806039
dapA	TCONS_00003535	4-hydroxy-tetrahydrodipicolinate synthase (HTPA synthase) (EC 4.3.3.7)	0.985022
gcvR	TCONS_00001284	Glycine cleavage system transcriptional repressor (Gcv operon repressor)	1.06554
hyfG	TCONS_00001292	Hydrogenase-4 component G (EC 1.-.-.-)	1.42306
hyfH	TCONS_00001293	Hydrogenase-4 component H	1.03198
hyfI	TCONS_00001294	Hydrogenase-4 component I (EC 1.-.-.-)	1.24174
hyfJ	TCONS_00001295	Hydrogenase-4 component J (EC 1.-.-.-)	1.23272
hyfR	TCONS_00001296	Hydrogenase-4 transcriptional activator	1.40128
focB	TCONS_00001297	Probable formate transporter 2 (Formate channel 2)	0.87706
yfgO	TCONS_00003536	NA	1.11649
bepA	TCONS_00001298	Beta-barrel assembly-enhancing protease (EC 3.4.-.-)	1.16928
yfgD	TCONS_00001299	Uncharacterized protein YfgD	0.727371
hda	TCONS_00003537	DnaA regulatory inactivator Hda (DnaA paralog) (Dp)	1.22304
purN	TCONS_00001301	Phosphoribosylglycinamide formyltransferase (EC 2.1.2.2) (5'-phosphoribosylglycinamide transformylase) (GAR transformylase) (GART)	0.505279
ppk	TCONS_00001302	Polyphosphate kinase (EC 2.7.4.1) (ATP-polyphosphate phosphotransferase) (Polyphosphoric acid kinase)	1.16589
ppx	TCONS_00001303	Exopolyphosphatase (ExopolyPase) (EC 3.6.1.11) (Metaphosphatase)	0.750179
xseA	TCONS_00001307	Exodeoxyribonuclease 7 large subunit (EC 3.1.11.6) (Exodeoxyribonuclease VII large subunit) (Exonuclease VII large subunit)	0.794653
hisS	TCONS_00003547	Histidine--tRNA ligase (EC 6.1.1.21) (Histidyl-tRNA synthetase) (HisRS)	0.530988
ispG	TCONS_00003548	4-hydroxy-3-methylbut-2-en-1-yl diphosphate synthase (flavodoxin) (EC 1.17.7.3) (1-hydroxy-2-methyl-2-(E)-butenyl 4-diphosphate synthase) (Protein GcpE) (Protein E)	0.82809
rodZ	TCONS_00003549	Cytoskeleton protein RodZ	0.821031
pbpC	TCONS_00003552	Penicillin-binding protein 1C (PBP-1c) (PBP1c) [Includes: Penicillin-insensitive transglycosylase (EC 2.4.2.-) (Peptidoglycan TGase); Transpeptidase-like module]	0.969851
yfhM	TCONS_00003553	Uncharacterized lipoprotein YfhM	1.42822
sseA	TCONS_00001308	3-mercaptopyruvate sulfurtransferase (MST) (EC 2.8.1.2) (Rhodanese-like protein)	1.67572
ryfA	TCONS_00001309	NA	1.13605
sseB	TCONS_00003554	Protein SseB	0.63211
pepB	TCONS_00003555	Peptidase B (EC 3.4.11.23) (Aminopeptidase B)	0.750604
iscR	TCONS_00003563	HTH-type transcriptional regulator IscR	0.527834
trmJ	TCONS_00003564	tRNA (cytidine/uridine-2'-O-)-methyltransferase TrmJ (EC 2.1.1.200) (tRNA (cytidine(32)/uridine(32)-2'-O)-methyltransferase) (tRNA Cm32/Um32 methyltransferase)	0.947652
hcaT	TCONS_00003565	Probable 3-phenylpropionic acid transporter	0.883883
hcaR	TCONS_00003566	Hca operon transcriptional activator HcaR	1.92633
hcaE	TCONS_00001313	3-phenylpropionate/cinnamic acid dioxygenase subunit alpha (EC 1.14.12.19)	1.34036
hcaD	TCONS_00001317	3-phenylpropionate/cinnamic acid dioxygenase ferredoxin--NAD(+) reductase component (EC 1.18.1.3)	1.3064
yphB	TCONS_00003567	Uncharacterized protein YphB	1.34623
yphC	TCONS_00003568	Uncharacterized zinc-type alcohol dehydrogenase-like protein YphC (EC 1.-.-.-)	1.24368
glyA	TCONS_00003573	Serine hydroxymethyltransferase (SHMT) (Serine methylase) (EC 2.1.2.1)	0.536975
hmp	TCONS_00001320	Flavohemoprotein (Flavohemoglobin) (HMP) (Hemoglobin-like protein) (Nitric oxide dioxygenase) (NO oxygenase) (NOD) (EC 1.14.12.17)	1.39496
glnB	TCONS_00003574	Nitrogen regulatory protein P-II 1	1.02902
glrR	TCONS_00003575	Transcriptional regulatory protein GlrR	0.786034
yfhG	TCONS_00003576	Uncharacterized protein YfhG	0.830188
glrK	TCONS_00003577	Sensor histidine kinase GlrK (EC 2.7.13.3)	1.2623
mltF	TCONS_00001321	Membrane-bound lytic murein transglycosylase F (EC 4.2.2.n1) (Murein lyase F)	0.783146
tadA	TCONS_00003580	tRNA-specific adenosine deaminase (EC 3.5.4.33)	0.891479
pgpC	TCONS_00003581	Phosphatidylglycerophosphatase C (EC 3.1.3.27) (Phosphatidylglycerolphosphate phosphatase C) (PGP phosphatase C)	1.24018
yfhH	TCONS_00001322	Uncharacterized HTH-type transcriptional regulator YfhH	0.931877
acpS	TCONS_00003583	Holo-[acyl-carrier-protein] synthase (Holo-ACP synthase) (EC 2.7.8.7) (4'-phosphopantetheinyl transferase AcpS)	1.48055
pdxJ	TCONS_00003584	Pyridoxine 5'-phosphate synthase (PNP synthase) (EC 2.6.99.2)	1.50488
rseC	TCONS_00003590	Protein RseC	1.18563
rseB	TCONS_00003591	Sigma-E factor regulatory protein RseB	0.89055
rseA	TCONS_00003592	Anti-sigma-E factor RseA (Regulator of SigE) (Sigma-E anti-sigma factor RseA) (Sigma-E factor negative regulatory protein)	1.4883
rpoE	TCONS_00003593	ECF RNA polymerase sigma-E factor (RNA polymerase sigma-E factor) (Sigma-24)	1.21031
nadB	TCONS_00001325	L-aspartate oxidase (LASPO) (EC 1.4.3.16) (Quinolinate synthase B)	0.583646
trmN	TCONS_00003594	NA	0.530468
srmB	TCONS_00001326	ATP-dependent RNA helicase SrmB (EC 3.6.4.13)	0.585361
yfiE	TCONS_00003595	Uncharacterized HTH-type transcriptional regulator YfiE	0.790831
ung	TCONS_00001328	Uracil-DNA glycosylase (UDG) (EC 3.2.2.27)	0.935892
trxC	TCONS_00001329	Thioredoxin-2 (Trx-2) (EC 1.8.1.8) (Protein-disulfide reductase)	0.569145
yfiP	TCONS_00001330	DTW domain-containing protein YfiP	0.509727
pka	TCONS_00001331	Protein lysine acetyltransferase Pka (EC 2.3.1.-)	1.59668
pssA	TCONS_00001332	CDP-diacylglycerol--serine O-phosphatidyltransferase (EC 2.7.8.8) (Phosphatidylserine synthase)	1.12385
yfiM	TCONS_00001333	Uncharacterized protein YfiM	0.813109
kgtP	TCONS_00003598	Alpha-ketoglutarate permease	0.731956
ryfD	TCONS_00003604	NA	0.63326
yfiH	TCONS_00003605	Laccase domain protein YfiH	0.648943
rluD	TCONS_00003606	Ribosomal large subunit pseudouridine synthase D (EC 5.4.99.23) (23S rRNA pseudouridine(1911/1915/1917) synthase) (rRNA pseudouridylate synthase D) (rRNA-uridine isomerase D)	0.591531
pheA	TCONS_00001337	P-protein [Includes: Chorismate mutase (CM) (EC 5.4.99.5); Prephenate dehydratase (PDT) (EC 4.2.1.51)]	0.576106
tyrA	TCONS_00003607	T-protein [Includes: Chorismate mutase (CM) (EC 5.4.99.5); Prephenate dehydrogenase (PDH) (EC 1.3.1.12)]	0.588036
aroF	TCONS_00003608	Phospho-2-dehydro-3-deoxyheptonate aldolase, Tyr-sensitive (EC 2.5.1.54) (3-deoxy-D-arabino-heptulosonate 7-phosphate synthase) (DAHP synthase) (Phospho-2-keto-3-deoxyheptonate aldolase)	0.539727
yfiL	TCONS_00001338	Uncharacterized protein YfiL (URF2)	1.84161
yfiR	TCONS_00001339	Uncharacterized protein YfiR	0.928223
yfiN	TCONS_00001340	Probable diguanylate cyclase YfiN (DGC) (EC 2.7.7.65)	1.01506
ffh	TCONS_00003613	Signal recognition particle protein (Fifty-four homolog) (Ffh) (p48)	0.806034
ypjD	TCONS_00001342	Inner membrane protein YpjD	0.571055
yfjD	TCONS_00001343	UPF0053 inner membrane protein YfjD	0.548327
grpE	TCONS_00003614	Protein GrpE (HSP-70 cofactor) (HSP24) (Heat shock protein B25.3)	0.865435
nadK	TCONS_00001344	NAD kinase (EC 2.7.1.23) (ATP-dependent NAD kinase)	1.24272
recN	TCONS_00001345	DNA repair protein RecN (Recombination protein N)	1.80434
bamE	TCONS_00001346	Outer membrane protein assembly factor BamE	0.931143
ratB	TCONS_00003615	UPF0125 protein RatB	0.768397
ratA	TCONS_00003616	Ribosome association toxin RatA (Toxin RatA)	0.916945
smpB	TCONS_00001347	SsrA-binding protein (Small protein B)	0.841655
ssrA	TCONS_00001348	NA	1.17047
intA	TCONS_00001349	Prophage CP4-57 integrase	1.09413
yfjH	TCONS_00003617	Uncharacterized protein YfjH	0.71368
yfjK	TCONS_00003618	Uncharacterized protein YfjK	0.730608
yfjL	TCONS_00003619	Uncharacterized protein YfjL	0.945476
rnlA	TCONS_00001353	mRNA endoribonuclease LS (EC 3.1.-.-) (RNase LS) (Toxin LS)	0.69677
rnlB	TCONS_00001354	Antitoxin RnlB	0.965266
yfjR	TCONS_00001357	Uncharacterized HTH-type transcriptional regulator YfjR	1.24111
yfjV-1	TCONS_00003622	NA	1.24348
yfjW	TCONS_00001361	Uncharacterized protein YfjW	0.886026
ypjA	TCONS_00003623	Uncharacterized outer membrane protein YpjA	1.74523
gabT	TCONS_00001373	4-aminobutyrate aminotransferase GabT (EC 2.6.1.19) ((S)-3-amino-2-methylpropionate transaminase) (EC 2.6.1.22) (GABA aminotransferase) (GABA-AT) (Gamma-amino-N-butyrate transaminase) (GABA transaminase) (Glutamate:succinic semialdehyde transaminase) (L-AIBAT)	1.76292
csiR	TCONS_00001375	HTH-type transcriptional repressor CsiR (Carbon starvation induced regulator)	1.17413
ygaV	TCONS_00001376	Probable HTH-type transcriptional regulator YgaV	1.01087
ygaP	TCONS_00001377	Inner membrane protein YgaP	0.756439
alaE	TCONS_00001378	L-alanine exporter AlaE	0.987952
ygaC	TCONS_00003630	Uncharacterized protein YgaC	1.22436
nrdI	TCONS_00001381	Protein NrdI	1.84873
ygaY-1	TCONS_00001387	NA	0.829407
ygaZ	TCONS_00001388	Inner membrane protein YgaZ	0.640313
ygaH	TCONS_00001389	Uncharacterized protein YgaH	0.747108
luxS	TCONS_00003631	S-ribosylhomocysteine lyase (EC 4.4.1.21) (AI-2 synthesis protein) (Autoinducer-2 production protein LuxS)	1.04342
gshA	TCONS_00003632	Glutamate--cysteine ligase (EC 6.3.2.2) (Gamma-ECS) (GCS) (Gamma-glutamylcysteine synthetase)	0.83939
yqaA	TCONS_00003633	Inner membrane protein YqaA	0.696469
yqaB	TCONS_00003634	Fructose-1-phosphate phosphatase YqaB (EC 3.1.3.-) (Fructose-1-phosphatase)	0.726499
csrA	TCONS_00003640	Carbon storage regulator	0.758581
recX	TCONS_00003642	Regulatory protein RecX (Protein OraA)	0.674759
recA	TCONS_00003643	Protein RecA (Recombinase A)	0.995188
srlA	TCONS_00001394	PTS system glucitol/sorbitol-specific EIIC component (EIIC-Gut) (Glucitol/sorbitol permease IIC component)	1.26374
srlE	TCONS_00001395	PTS system glucitol/sorbitol-specific EIIB component (EC 2.7.1.198) (EII-Gut) (Enzyme II-Gut) (Glucitol/sorbitol-specific phosphotransferase enzyme IIB component)	1.25761
srlB	TCONS_00001396	PTS system glucitol/sorbitol-specific EIIA component (EC 2.7.1.198) (EIIA-Gut) (EIII-Gut) (Glucitol/sorbitol-specific phosphotransferase enzyme IIA component)	1.50698
srlD	TCONS_00001397	Sorbitol-6-phosphate 2-dehydrogenase (EC 1.1.1.140) (Glucitol-6-phosphate dehydrogenase) (Ketosephosphate reductase)	1.68835
srlR	TCONS_00001399	Glucitol operon repressor	1.45941
srlQ	TCONS_00001400	NA	1.1778
hypF	TCONS_00003647	Carbamoyltransferase HypF (EC 2.1.3.-) (Carbamoyl phosphate-converting enzyme HypF) ([NiFe]-hydrogenase maturation factor HypF) (Hydrogenase maturation protein HypF)	0.527771
hydN	TCONS_00003648	Electron transport protein HydN	0.910212
ascG	TCONS_00003649	HTH-type transcriptional regulator AscG (Cryptic asc operon repressor)	0.779481
ascF	TCONS_00001403	PTS system arbutin-, cellobiose-, and salicin-specific EIIBC component (EIIBC-Asc) (EII-Asc) [Includes: Arbutin-, cellobiose-, and salicin-specific phosphotransferase enzyme IIB component (EC 2.7.1.-) (PTS system arbutin-, cellobiose-, and salicin-specific EIIB component); Arbutin, cellobiose, and salicin permease IIC component (PTS system arbutin-, cellobiose-, and salicin-specific EIIC componen…	0.889158
ascB	TCONS_00001404	6-phospho-beta-glucosidase AscB (EC 3.2.1.86)	1.05325
hycH	TCONS_00003651	Formate hydrogenlyase maturation protein HycH	1.96078
hycG	TCONS_00003652	Formate hydrogenlyase subunit 7 (FHL subunit 7) (Hydrogenase-3 component G)	1.13477
hycF	TCONS_00003653	Formate hydrogenlyase subunit 6 (FHL subunit 6) (Hydrogenase-3 component F)	1.18201
hycE	TCONS_00003654	Formate hydrogenlyase subunit 5 (FHL subunit 5) (Hydrogenase-3 component E)	0.8561
hycD	TCONS_00003655	Formate hydrogenlyase subunit 4 (FHL subunit 4) (Hydrogenase 3 component D)	0.656676
hycA	TCONS_00003658	Formate hydrogenlyase regulatory protein HycA	0.594885
hypA	TCONS_00001405	Protein HypA	1.1717
hypB	TCONS_00001406	Hydrogenase isoenzymes nickel incorporation protein HypB	1.00269
hypC	TCONS_00001407	Hydrogenase isoenzymes formation protein HypC	0.800604
hypD	TCONS_00001408	Hydrogenase isoenzymes formation protein HypD	0.90432
hypE	TCONS_00001409	Hydrogenase isoenzymes formation protein HypE	0.899078
fhlA	TCONS_00001410	Formate hydrogenlyase transcriptional activator	0.566202
ygbA	TCONS_00003659	Uncharacterized protein YgbA	0.963245
ygbI	TCONS_00003660	Uncharacterized HTH-type transcriptional regulator YgbI	1.5623
ygbM	TCONS_00001416	Putative hydroxypyruvate isomerase YgbM (EC 5.3.1.22) (Glyoxylate-induced protein YgbM)	0.993525
rpoS	TCONS_00003661	RNA polymerase sigma factor RpoS (Sigma S) (Sigma-38)	1.84399
nlpD	TCONS_00003662	Murein hydrolase activator NlpD	1.44866
pcm	TCONS_00003663	Protein-L-isoaspartate O-methyltransferase (EC 2.1.1.77) (L-isoaspartyl protein carboxyl methyltransferase) (Protein L-isoaspartyl methyltransferase) (Protein-beta-aspartate methyltransferase) (PIMT)	0.945275
umpG	TCONS_00003664	NA	0.926663
truD	TCONS_00003665	tRNA pseudouridine synthase D (EC 5.4.99.27) (tRNA pseudouridine(13) synthase) (tRNA pseudouridylate synthase D) (tRNA-uridine isomerase D)	0.679596
ftsB	TCONS_00003668	Cell division protein FtsB	0.826189
ygbE	TCONS_00003669	Inner membrane protein YgbE	0.609831
cysC	TCONS_00003670	Adenylyl-sulfate kinase (EC 2.7.1.25) (APS kinase) (ATP adenosine-5'-phosphosulfate 3'-phosphotransferase) (Adenosine-5'-phosphosulfate kinase)	1.00723
iap	TCONS_00001418	Alkaline phosphatase isozyme conversion protein (EC 3.4.11.-)	1.39085
ygbF	TCONS_00003673	CRISPR-associated endoribonuclease Cas2 (EC 3.1.-.-)	0.755955
ygbT	TCONS_00003674	CRISPR-associated endonuclease Cas1 (EC 3.1.-.-)	1.50191
casD	TCONS_00003676	CRISPR system Cascade subunit CasD	1.24076
cysH	TCONS_00003681	Phosphoadenosine phosphosulfate reductase (EC 1.8.4.8) (3'-phosphoadenylylsulfate reductase) (PAPS reductase, thioredoxin dependent) (PAPS sulfotransferase) (PAdoPS reductase)	1.13803
cysI	TCONS_00003682	Sulfite reductase [NADPH] hemoprotein beta-component (SiR-HP) (SiRHP) (EC 1.8.1.2)	0.766298
ygcN	TCONS_00001421	Probable electron transfer flavoprotein-quinone oxidoreductase YgcN (EC 1.5.5.-)	1.08706
ygcO	TCONS_00001422	Ferredoxin-like protein YgcO	1.32382
ygcP	TCONS_00001423	Uncharacterized protein YgcP	0.939626
ygcU	TCONS_00003687	Uncharacterized FAD-linked oxidoreductase YgcU (EC 1.-.-.-)	0.93361
ygcW	TCONS_00003688	Uncharacterized oxidoreductase YgcW (EC 1.-.-.-)	1.36619
ygcE	TCONS_00001425	Uncharacterized sugar kinase YgcE (EC 2.7.1.-)	1.56551
queE	TCONS_00003689	7-carboxy-7-deazaguanine synthase (CDG synthase) (EC 4.3.99.3) (Queuosine biosynthesis protein QueE)	0.716233
eno	TCONS_00003690	Enolase (EC 4.2.1.11) (2-phospho-D-glycerate hydro-lyase) (2-phosphoglycerate dehydratase)	0.709235
mazG	TCONS_00003692	Nucleoside triphosphate pyrophosphohydrolase (NTP-PPase) (EC 3.6.1.8)	1.08945
mazF	TCONS_00003693	Endoribonuclease MazF (EC 3.1.27.-) (Toxin MazF) (mRNA interferase MazF)	1.31243
mazE	TCONS_00003694	Antitoxin MazE	1.06319
relA	TCONS_00003695	GTP pyrophosphokinase (EC 2.7.6.5) ((p)ppGpp synthase) (ATP:GTP 3'-pyrophosphotransferase) (ppGpp synthase I)	1.23679
rlmD	TCONS_00003696	23S rRNA (uracil(1939)-C(5))-methyltransferase RlmD (EC 2.1.1.190) (23S rRNA(m5U1939)-methyltransferase)	0.82224
barA	TCONS_00001428	Signal transduction histidine-protein kinase BarA (EC 2.7.13.3)	0.719789
yqcA	TCONS_00003700	Uncharacterized protein YqcA	1.91217
truC	TCONS_00003701	tRNA pseudouridine synthase C (EC 5.4.99.26) (tRNA pseudouridine(65) synthase) (tRNA pseudouridylate synthase C) (tRNA-uridine isomerase C)	0.590441
yqcC	TCONS_00003702	Uncharacterized protein YqcC	0.785034
csrB	TCONS_00003703	NA	1.482
syd	TCONS_00003704	Protein Syd	0.759
queF	TCONS_00001429	NADPH-dependent 7-cyano-7-deazaguanine reductase (EC 1.7.1.13) (7-cyano-7-carbaguanine reductase) (NADPH-dependent nitrile oxidoreductase) (PreQ(0) reductase)	0.672115
ygdH	TCONS_00001430	LOG family protein YgdH	1.65484
ygdG	TCONS_00001433	Flap endonuclease Xni (FEN) (EC 3.1.-.-) (Exonuclease IX) (ExoIX)	0.815451
fucP	TCONS_00001434	L-fucose-proton symporter (6-deoxy-L-galactose permease) (L-fucose permease)	0.881528
fucI	TCONS_00001435	L-fucose isomerase (FucIase) (EC 5.3.1.25) (6-deoxy-L-galactose isomerase) (D-arabinose isomerase) (EC 5.3.1.3)	1.26541
fucK	TCONS_00001436	L-fuculokinase (EC 2.7.1.51) (L-fuculose kinase)	1.24474
fucU	TCONS_00001437	L-fucose mutarotase (EC 5.1.3.29) (Fucose 1-epimerase) (Type-2 mutarotase)	1.43892
fucR	TCONS_00001438	L-fucose operon activator	1.5143
rlmM	TCONS_00003707	Ribosomal RNA large subunit methyltransferase M (EC 2.1.1.186) (23S rRNA (cytidine2498-2'-O)-methyltransferase) (23S rRNA 2'-O-ribose methyltransferase RlmM)	0.648726
ygdD	TCONS_00003708	UPF0382 inner membrane protein YgdD	0.783492
gcvB	TCONS_00001439	NA	0.700671
csdA	TCONS_00001440	Cysteine desulfurase CsdA (EC 2.8.1.7) (Cysteine sulfinate desulfinase) (CSD) (EC 4.4.1.-) (Selenocysteine lyase) (EC 4.4.1.16)	1.11421
csdE	TCONS_00001441	Sulfur acceptor protein CsdE	1.10864
tcdA	TCONS_00003711	tRNA threonylcarbamoyladenosine dehydratase (EC 6.1.-.-) (t(6)A37 dehydratase)	0.571398
argA	TCONS_00001445	Amino-acid acetyltransferase (EC 2.3.1.1) (N-acetylglutamate synthase) (AGS) (NAGS)	1.9446
recD	TCONS_00003714	RecBCD enzyme subunit RecD (EC 3.1.11.5) (Exodeoxyribonuclease V 67 kDa polypeptide) (Exodeoxyribonuclease V alpha chain) (Exonuclease V subunit RecD) (ExoV subunit RecD) (Helicase/nuclease RecBCD subunit RecD)	1.44098
recB	TCONS_00003715	RecBCD enzyme subunit RecB (EC 3.1.11.5) (Exodeoxyribonuclease V 135 kDa polypeptide) (Exodeoxyribonuclease V beta chain) (Exonuclease V subunit RecB) (ExoV subunit RecB) (Helicase/nuclease RecBCD subunit RecB)	0.633093
ptrA	TCONS_00003716	Protease 3 (EC 3.4.24.55) (Pitrilysin) (Protease III) (Protease pi)	0.840363
[truncated: 867 more rows]
